# Supplementary material for: Targeting the 16S rRNA Gene for Bacterial Identification in Complex Mixed Samples: Comparative Evaluation of Second (Illumina) and Third (Oxford Nanopore Technologies) Generation Sequencing Technologies
Source: Int J Mol Sci. 2019 Dec 31;21(1):298. doi: 10.3390/ijms21010298 (PMC6982111; doi:10.3390/ijms21010298)
Supplement: Supplementary file 1 [file ijms-21-00298-s001.zip › ijms-659682-proofreading si/16S_supplements.bbl]

\begin{thebibliography}{-------}
\providecommand{\natexlab}[1]{#1}

\bibitem[Laurence \em{et~al.}(2014)Laurence, Hatzis, and Brash]{Laurence2014}
Laurence, M.; Hatzis, C.; Brash, D.E.
\newblock {Common contaminants in next-generation sequencing that hinder
  discovery of low-abundance microbes}.
\newblock {\em PLoS ONE} {\bf 2014}, {\em 9},~1--8.
\newblock
  doi:{\changeurlcolor{black}\href{https://doi.org/10.1371/journal.pone.0097876}{\detokenize{10.1371/journal.pone.0097876}}}.

\bibitem[Salter \em{et~al.}(2014)Salter, Cox, Turek, Calus, Cookson, Moffatt,
  Turner, Parkhill, Loman, and Walker]{Salter2014}
Salter, S.J.; Cox, M.J.; Turek, E.M.; Calus, S.T.; Cookson, W.O.; Moffatt,
  M.F.; Turner, P.; Parkhill, J.; Loman, N.J.; Walker, A.W.
\newblock {Reagent and laboratory contamination can critically impact
  sequence-based microbiome analyses}.
\newblock {\em BMC Biology} {\bf 2014}, {\em 12},~87.
\newblock
  doi:{\changeurlcolor{black}\href{https://doi.org/10.1186/s12915-014-0087-z}{\detokenize{10.1186/s12915-014-0087-z}}}.

\bibitem[Weyrich \em{et~al.}(2018)Weyrich, Farrer, Eisenhofer, Arriola, Young,
  Selway, Handsley-Davis, Adler, Breen, and Cooper]{Weyrich2018}
Weyrich, L.; Farrer, A.G.; Eisenhofer, R.; Arriola, L.A.; Young, J.; Selway,
  C.A.; Handsley-Davis, M.; Adler, C.; Breen, J.; Cooper, A.
\newblock {Laboratory contamination over time during low-biomass sample
  analysis [Preprint]}.
\newblock {\em bioRxiv} {\bf 2018}.

\end{thebibliography}
