# Supplementary material for: Targeting the 16S rRNA Gene for Bacterial Identification in Complex Mixed Samples: Comparative Evaluation of Second (Illumina) and Third (Oxford Nanopore Technologies) Generation Sequencing Technologies
Source: Int J Mol Sci. 2019 Dec 31;21(1):298. doi: 10.3390/ijms21010298 (PMC6982111; doi:10.3390/ijms21010298)
Supplement: Supplementary file 1 [file ijms-21-00298-s001.zip › ijms-659682-proofreading si/ijms-659682-proofreading si.aux]

\relax 
\providecommand\hyper@newdestlabel[2]{}
\bibstyle{Definitions/mdpi}
\providecommand\HyperFirstAtBeginDocument{\AtBeginDocument}
\HyperFirstAtBeginDocument{\ifx\hyper@anchor\@undefined
\global\let\oldcontentsline\contentsline
\gdef\contentsline#1#2#3#4{\oldcontentsline{#1}{#2}{#3}}
\global\let\oldnewlabel\newlabel
\gdef\newlabel#1#2{\newlabelxx{#1}#2}
\gdef\newlabelxx#1#2#3#4#5#6{\oldnewlabel{#1}{{#2}{#3}}}
\AtEndDocument{\ifx\hyper@anchor\@undefined
\let\contentsline\oldcontentsline
\let\newlabel\oldnewlabel
\fi}
\fi}
\global\let\hyper@last\relax 
\gdef\HyperFirstAtBeginDocument#1{#1}
\providecommand\HyField@AuxAddToFields[1]{}
\providecommand\HyField@AuxAddToCoFields[2]{}
\@writefile{toc}{\contentsline {section}{\numberline {1}Description of Illumina MiSeq Raw and Processed Read Statistics for All Sequenced 16S rRNA Gene Regions}{1}{section.1}}
\@writefile{toc}{\contentsline {section}{\numberline {2}Description of Bacterial Species Detected in the Mock Community for All Sequenced 16S rRNA Gene Regions for the Illumina MiSeq Data}{1}{section.2}}
\citation{Laurence2014,Salter2014,Weyrich2018}
\@writefile{toc}{\contentsline {section}{\numberline {3}Desription of Bacterial Species Detected in the Non-Template Controls for All Sequenced 16S rRNA Gene Regions for the Illumina MiSeq Data}{2}{section.3}}
\@writefile{toc}{\contentsline {section}{\numberline {4}Supplementary tables}{3}{section.4}}
\@writefile{lot}{\contentsline {table}{\numberline {S1}{\ignorespaces Overview of read and contigs statistics for MiSeq data. The first, second, third, and fourth columns list the sample name, number of raw reads for the sample, the exact community sequenced, and the number of contigs, respectively. The fifth and sixth columns list the number of preprocessed and unique contigs when the SILVA database was used. The seventh and eight columns list the numbers of preprocessed and unique contigs when the SILVA database was used.\relax }}{3}{table.caption.1}}
\providecommand*\caption@xref[2]{\@setref\relax\@undefined{#1}}
\newlabel{tab:miseq_read_counts}{{S1}{3}{Overview of read and contigs statistics for MiSeq data. The first, second, third, and fourth columns list the sample name, number of raw reads for the sample, the exact community sequenced, and the number of contigs, respectively. The fifth and sixth columns list the number of preprocessed and unique contigs when the SILVA database was used. The seventh and eight columns list the numbers of preprocessed and unique contigs when the SILVA database was used.\relax }{table.caption.1}{}}
\@writefile{lot}{\contentsline {table}{\numberline {S2}{\ignorespaces Overview of number of reads classified in each sample at different taxonomic levels for the MiSeq data. The first column lists the sample name. The second, third, and fourth columns list the number of reads identified down to the family, genus, and species level, respectively, when using the NCBI 16S database. The fifth and sixth columns list the numbers of reads identified down to the family, and genus level, respectively, when using the SILVA database.\relax }}{3}{table.caption.2}}
\newlabel{tab:miseq_classified_read_counts}{{S2}{3}{Overview of number of reads classified in each sample at different taxonomic levels for the MiSeq data. The first column lists the sample name. The second, third, and fourth columns list the number of reads identified down to the family, genus, and species level, respectively, when using the NCBI 16S database. The fifth and sixth columns list the numbers of reads identified down to the family, and genus level, respectively, when using the SILVA database.\relax }{table.caption.2}{}}
\@writefile{lot}{\contentsline {table}{\numberline {S3}{\ignorespaces Overview of number of reads classified in sample 16S9 of the MiSeq data at all taxonomic levels. The first column lists the taxonomic level, the second column the taxon name, and the third and fourth column, the number of identified reads at that level using the SILVA and NCBI 16S databases, respectively.\relax }}{4}{table.caption.3}}
\newlabel{tab:16s9}{{S3}{4}{Overview of number of reads classified in sample 16S9 of the MiSeq data at all taxonomic levels. The first column lists the taxonomic level, the second column the taxon name, and the third and fourth column, the number of identified reads at that level using the SILVA and NCBI 16S databases, respectively.\relax }{table.caption.3}{}}
\@writefile{lot}{\contentsline {table}{\numberline {S4}{\ignorespaces False positive genera and the percentage of reads assigned to them in each gene region for the MiSeq data when using the NCBI 16S and SILVA database.\relax }}{4}{table.caption.4}}
\newlabel{tab:false_positives}{{S4}{4}{False positive genera and the percentage of reads assigned to them in each gene region for the MiSeq data when using the NCBI 16S and SILVA database.\relax }{table.caption.4}{}}
\@writefile{lot}{\contentsline {table}{\numberline {S5}{\ignorespaces Overview of number of reads that were assigned to each species using the NCBI 16S database when using EPI2ME, Mothur, and GraphMap for classification for the MinION data. For each species present in the mock community (indicated in the first column), all other species belonging to the same genus that were assigned at least one read are presented (indicated in the second column). The theoretical abundance of 16S rRNA belonging to species of the mock community is indicated in the third column. The next columns list the number of reads identified at the taxonomic level of the family, genus, and species for the three different bioinformatics workflows. The entries "OTHER HITS n=1" and "OTHER HITS n$>$1" refer to all reads identified as species for which a genus was not present in the mock community, including and excluding single hits, respectively.\relax }}{5}{table.5}}
\newlabel{tab:minion_overview}{{S5}{5}{Supplementary tables}{table.5}{}}
\gdef \LT@i {\LT@entry 
    {3}{93.11092pt}\LT@entry 
    {1}{45.32776pt}\LT@entry 
    {7}{120.67058pt}\LT@entry 
    {1}{37.33577pt}\LT@entry 
    {1}{35.9919pt}\LT@entry 
    {1}{39.54385pt}\LT@entry 
    {1}{37.33577pt}\LT@entry 
    {1}{35.9919pt}\LT@entry 
    {1}{39.54385pt}\LT@entry 
    {1}{37.33577pt}\LT@entry 
    {1}{35.9919pt}\LT@entry 
    {1}{39.54385pt}}
\@writefile{lot}{\contentsline {table}{\numberline {S6}{\ignorespaces Overview of number of reads that were classified at the genus level using the NCBI and SILVA databases when using EPI2ME, Mothur, and GraphMap for the MinION data. Only genera that were not expected to be present are listed. The first column lists the genus names. The second, third, and fourth columns list the number of reads identified for each genus when using the NCBI 16S database and EPI2ME, Mothur, and GraphMap, respectively. The fifth and sixth columns list the number of reads identified for each genus when using the SILVA database and Mothur, and GraphMap, respectively.\relax }}{10}{table.6}}
\newlabel{tab:minion_overview_genus}{{S6}{10}{Supplementary tables}{table.6}{}}
\gdef \LT@ii {\LT@entry 
    {3}{137.16801pt}\LT@entry 
    {1}{49.21985pt}\LT@entry 
    {1}{46.99976pt}\LT@entry 
    {1}{62.5498pt}\LT@entry 
    {1}{46.99976pt}\LT@entry 
    {1}{62.5498pt}}
\@writefile{lot}{\contentsline {table}{\numberline {S7}{\ignorespaces Overview of number of reads that were classified at the family level using the NCBI and SILVA databases when using EPI2ME, Mothur, and GraphMap for the MinION data. Only families that were not expected to be present are listed. The first column lists the family name. The second, third, and fourth columns list the number of reads identified for the family when using the NCBI 16S database and EPI2ME, Mothur, and GraphMap, respectively. The fifth and sixth columns list the number of reads identified for the genus when using the SILVA database and Mothur, and GraphMap, respectively.\relax }}{12}{table.caption.5}}
\newlabel{tab:minion_overview_family}{{S7}{12}{Overview of number of reads that were classified at the family level using the NCBI and SILVA databases when using EPI2ME, Mothur, and GraphMap for the MinION data. Only families that were not expected to be present are listed. The first column lists the family name. The second, third, and fourth columns list the number of reads identified for the family when using the NCBI 16S database and EPI2ME, Mothur, and GraphMap, respectively. The fifth and sixth columns list the number of reads identified for the genus when using the SILVA database and Mothur, and GraphMap, respectively.\relax }{table.caption.5}{}}
\@writefile{lot}{\contentsline {table}{\numberline {S8}{\ignorespaces Overview of number of reads classified in the negative-template control samples at the family level using the SILVA database for the MiSeq data. The first column lists the family name, and the next columns all list the negative-template control samples. Bold entries represent families that were part of the mock community.\relax }}{13}{table.caption.6}}
\newlabel{tab:ntc_silva_family}{{S8}{13}{Overview of number of reads classified in the negative-template control samples at the family level using the SILVA database for the MiSeq data. The first column lists the family name, and the next columns all list the negative-template control samples. Bold entries represent families that were part of the mock community.\relax }{table.caption.6}{}}
\@writefile{lot}{\contentsline {table}{\numberline {S9}{\ignorespaces Overview of number of reads classified in the negative-template control samples at the family level using the NCBI 16S database the MiSeq data. The first column lists the family name, and the next columns all list the negative-template control samples. Bold entries represent families that were part of the mock community.\relax }}{14}{table.caption.7}}
\newlabel{tab:ntc_ncbi_family}{{S9}{14}{Overview of number of reads classified in the negative-template control samples at the family level using the NCBI 16S database the MiSeq data. The first column lists the family name, and the next columns all list the negative-template control samples. Bold entries represent families that were part of the mock community.\relax }{table.caption.7}{}}
\@writefile{lot}{\contentsline {table}{\numberline {S10}{\ignorespaces Overview of number of reads classified in the negative-template control samples at the genus level using the SILVA database for the MiSeq data. The first column lists the genus name, and the next columns all list the negative-template control samples. Bold entries represent families that were part of the mock community.\relax }}{15}{table.caption.8}}
\newlabel{tab:ntc_silva_genus}{{S10}{15}{Overview of number of reads classified in the negative-template control samples at the genus level using the SILVA database for the MiSeq data. The first column lists the genus name, and the next columns all list the negative-template control samples. Bold entries represent families that were part of the mock community.\relax }{table.caption.8}{}}
\@writefile{lot}{\contentsline {table}{\numberline {S11}{\ignorespaces Overview of number of reads classified in the negative-template control samples at the genus level using the NCBI 16S database for the MiSeq data. The first column lists the genus name, and the next columns all list the negative-template control samples. Bold entries represent families that were part of the mock community.\relax }}{16}{table.caption.9}}
\newlabel{tab:ntc_ncbi_genus}{{S11}{16}{Overview of number of reads classified in the negative-template control samples at the genus level using the NCBI 16S database for the MiSeq data. The first column lists the genus name, and the next columns all list the negative-template control samples. Bold entries represent families that were part of the mock community.\relax }{table.caption.9}{}}
\@writefile{lot}{\contentsline {table}{\numberline {S12}{\ignorespaces Overview of number of reads classified in the negative-template control samples at the species level using the NCBI 16S database for the MiSeq data. The first column lists the species name, and the next columns all list the negative-template control samples. Bold entries represent families that were part of the mock community.\relax }}{17}{table.caption.10}}
\newlabel{tab:ntc_ncbi_species}{{S12}{17}{Overview of number of reads classified in the negative-template control samples at the species level using the NCBI 16S database for the MiSeq data. The first column lists the species name, and the next columns all list the negative-template control samples. Bold entries represent families that were part of the mock community.\relax }{table.caption.10}{}}
\@writefile{toc}{\contentsline {section}{\numberline {5}Supplementary figures}{18}{section.5}}
\@writefile{lof}{\contentsline {figure}{\numberline {S1}{\ignorespaces Overview of the correct identification of \textit  {Bacillus subtilis} in the different samples when using the SILVA database for the MiSeq data. Bars represent the percentages of reads that are correctly identified at the indicated taxonomic level. The dotted line represents the fraction of 16S rRNA present for this organism in the mock community.\relax }}{18}{figure.caption.11}}
\newlabel{fig:bacillus_zymo}{{S1}{18}{Overview of the correct identification of \textit {Bacillus subtilis} in the different samples when using the SILVA database for the MiSeq data. Bars represent the percentages of reads that are correctly identified at the indicated taxonomic level. The dotted line represents the fraction of 16S rRNA present for this organism in the mock community.\relax }{figure.caption.11}{}}
\@writefile{lof}{\contentsline {figure}{\numberline {S2}{\ignorespaces Overview of the correct identification of \textit  {Bacillus subtilis} in the different samples when using the NCBI 16S database for the MiSeq data. Bars represent the percentages of reads that are correctly identified at the indicated taxonomic level. The dotted line represents the fraction of 16S rRNA present for this organism in the mock community.\relax }}{18}{figure.caption.12}}
\newlabel{fig:bacillus_ncbi}{{S2}{18}{Overview of the correct identification of \textit {Bacillus subtilis} in the different samples when using the NCBI 16S database for the MiSeq data. Bars represent the percentages of reads that are correctly identified at the indicated taxonomic level. The dotted line represents the fraction of 16S rRNA present for this organism in the mock community.\relax }{figure.caption.12}{}}
\@writefile{lof}{\contentsline {figure}{\numberline {S3}{\ignorespaces Overview of the correct identification of \textit  {Escherichia coli} in the different samples when using the SILVA database for the MiSeq data. Bars represent the percentages of reads that are correctly identified at the indicated taxonomic level. The dotted line represents the fraction of 16S rRNA present for this organism in the mock community.\relax }}{19}{figure.caption.13}}
\newlabel{fig:escherichia_zymo}{{S3}{19}{Overview of the correct identification of \textit {Escherichia coli} in the different samples when using the SILVA database for the MiSeq data. Bars represent the percentages of reads that are correctly identified at the indicated taxonomic level. The dotted line represents the fraction of 16S rRNA present for this organism in the mock community.\relax }{figure.caption.13}{}}
\@writefile{lof}{\contentsline {figure}{\numberline {S4}{\ignorespaces Overview of the correct identification of \textit  {Escherichia coli} in the different samples when using the NCBI 16S database for the MiSeq data. Bars represent the percentages of reads that are correctly identified at the indicated taxonomic level. The dotted line represents the fraction of 16S rRNA present for this organism in the mock community.\relax }}{19}{figure.caption.14}}
\newlabel{fig:escherichia_ncbi}{{S4}{19}{Overview of the correct identification of \textit {Escherichia coli} in the different samples when using the NCBI 16S database for the MiSeq data. Bars represent the percentages of reads that are correctly identified at the indicated taxonomic level. The dotted line represents the fraction of 16S rRNA present for this organism in the mock community.\relax }{figure.caption.14}{}}
\@writefile{lof}{\contentsline {figure}{\numberline {S5}{\ignorespaces Overview of the correct identification of \textit  {Enterococcus faecalis} in the different samples when using the SILVA database for the MiSeq data. Bars represent the percentages of reads that are correctly identified at the indicated taxonomic level. The dotted line represents the fraction of 16S rRNA present for this organism in the mock community.\relax }}{20}{figure.caption.15}}
\newlabel{fig:enterococcus_zymo}{{S5}{20}{Overview of the correct identification of \textit {Enterococcus faecalis} in the different samples when using the SILVA database for the MiSeq data. Bars represent the percentages of reads that are correctly identified at the indicated taxonomic level. The dotted line represents the fraction of 16S rRNA present for this organism in the mock community.\relax }{figure.caption.15}{}}
\@writefile{lof}{\contentsline {figure}{\numberline {S6}{\ignorespaces Overview of the correct identification of \textit  {Enterococcus faecalis} in the different samples when using the NCBI 16S database for the MiSeq data. Bars represent the percentages of reads that are correctly identified at the indicated taxonomic level. The dotted line represents the fraction of 16S rRNA present for this organism in the mock community.\relax }}{20}{figure.caption.16}}
\newlabel{fig:enterococcus_ncbi}{{S6}{20}{Overview of the correct identification of \textit {Enterococcus faecalis} in the different samples when using the NCBI 16S database for the MiSeq data. Bars represent the percentages of reads that are correctly identified at the indicated taxonomic level. The dotted line represents the fraction of 16S rRNA present for this organism in the mock community.\relax }{figure.caption.16}{}}
\@writefile{lof}{\contentsline {figure}{\numberline {S7}{\ignorespaces Overview of the correct identification of \textit  {Salmonella enterica} in the different samples when using the SILVA database for the MiSeq data. Bars represent the percentages of reads that are correctly identified at the indicated taxonomic level. The dotted line represents the fraction of 16S rRNA present for this organism in the mock community.\relax }}{21}{figure.caption.17}}
\newlabel{fig:salmonella_zymo}{{S7}{21}{Overview of the correct identification of \textit {Salmonella enterica} in the different samples when using the SILVA database for the MiSeq data. Bars represent the percentages of reads that are correctly identified at the indicated taxonomic level. The dotted line represents the fraction of 16S rRNA present for this organism in the mock community.\relax }{figure.caption.17}{}}
\@writefile{lof}{\contentsline {figure}{\numberline {S8}{\ignorespaces Overview of the correct identification of \textit  {Salmonella enterica} in the different samples when using the NCBI 16S database for the MiSeq data. Bars represent the percentages of reads that are correctly identified at the indicated taxonomic level. The dotted line represents the fraction of 16S rRNA present for this organism in the mock community.\relax }}{21}{figure.caption.18}}
\newlabel{fig:salmonella_ncbi}{{S8}{21}{Overview of the correct identification of \textit {Salmonella enterica} in the different samples when using the NCBI 16S database for the MiSeq data. Bars represent the percentages of reads that are correctly identified at the indicated taxonomic level. The dotted line represents the fraction of 16S rRNA present for this organism in the mock community.\relax }{figure.caption.18}{}}
\@writefile{lof}{\contentsline {figure}{\numberline {S9}{\ignorespaces Overview of the correct identification of \textit  {Listeria monocytogenes} in the different samples when using the SILVA database for the MiSeq data. Bars represent the percentages of reads that are correctly identified at the indicated taxonomic level. The dotted line represents the fraction of 16S rRNA present for this organism in the mock community.\relax }}{22}{figure.caption.19}}
\newlabel{fig:listeria_zymo}{{S9}{22}{Overview of the correct identification of \textit {Listeria monocytogenes} in the different samples when using the SILVA database for the MiSeq data. Bars represent the percentages of reads that are correctly identified at the indicated taxonomic level. The dotted line represents the fraction of 16S rRNA present for this organism in the mock community.\relax }{figure.caption.19}{}}
\@writefile{lof}{\contentsline {figure}{\numberline {S10}{\ignorespaces Overview of the correct identification of \textit  {Listeria monocytogenes} in the different samples when using the NCBI 16S database for the MiSeq data. Bars represent the percentages of reads that are correctly identified at the indicated taxonomic level. The dotted line represents the fraction of 16S rRNA present for this organism in the mock community.\relax }}{22}{figure.caption.20}}
\newlabel{fig:listeria_ncbi}{{S10}{22}{Overview of the correct identification of \textit {Listeria monocytogenes} in the different samples when using the NCBI 16S database for the MiSeq data. Bars represent the percentages of reads that are correctly identified at the indicated taxonomic level. The dotted line represents the fraction of 16S rRNA present for this organism in the mock community.\relax }{figure.caption.20}{}}
\@writefile{lof}{\contentsline {figure}{\numberline {S11}{\ignorespaces Overview of the correct identification of \textit  {Pseudomonas aeruginosa} in the different samples when using the SILVA database for the MiSeq data. Bars represent the percentages of reads that are correctly identified at the indicated taxonomic level. The dotted line represents the fraction of 16S rRNA present for this organism in the mock community.\relax }}{23}{figure.caption.21}}
\newlabel{fig:pseudomonas_zymo}{{S11}{23}{Overview of the correct identification of \textit {Pseudomonas aeruginosa} in the different samples when using the SILVA database for the MiSeq data. Bars represent the percentages of reads that are correctly identified at the indicated taxonomic level. The dotted line represents the fraction of 16S rRNA present for this organism in the mock community.\relax }{figure.caption.21}{}}
\@writefile{lof}{\contentsline {figure}{\numberline {S12}{\ignorespaces Overview of the correct identification of \textit  {Pseudomonas aeruginosa} in the different samples when using the NCBI 16S database for the MiSeq data. Bars represent the percentages of reads that are correctly identified at the indicated taxonomic level. The dotted line represents the fraction of 16S rRNA present for this organism in the mock community.\relax }}{23}{figure.caption.22}}
\newlabel{fig:pseudomonas_ncbi}{{S12}{23}{Overview of the correct identification of \textit {Pseudomonas aeruginosa} in the different samples when using the NCBI 16S database for the MiSeq data. Bars represent the percentages of reads that are correctly identified at the indicated taxonomic level. The dotted line represents the fraction of 16S rRNA present for this organism in the mock community.\relax }{figure.caption.22}{}}
\@writefile{lof}{\contentsline {figure}{\numberline {S13}{\ignorespaces Overview of the correct identification of \textit  {Lactobacillus fermentum} in the different samples when using the SILVA database for the MiSeq data. Bars represent the percentages of reads that are correctly identified at the indicated taxonomic level. The dotted line represents the fraction of 16S rRNA present for this organism in the mock community.\relax }}{24}{figure.caption.23}}
\newlabel{fig:lactobacillus_zymo}{{S13}{24}{Overview of the correct identification of \textit {Lactobacillus fermentum} in the different samples when using the SILVA database for the MiSeq data. Bars represent the percentages of reads that are correctly identified at the indicated taxonomic level. The dotted line represents the fraction of 16S rRNA present for this organism in the mock community.\relax }{figure.caption.23}{}}
\@writefile{lof}{\contentsline {figure}{\numberline {S14}{\ignorespaces Overview of the correct identification of \textit  {Lactobacillus fermentum} in the different samples when using the NCBI 16S database for the MiSeq data. Bars represent the percentages of reads that are correctly identified at the indicated taxonomic level. The dotted line represents the fraction of 16S rRNA present for this organism in the mock community.\relax }}{24}{figure.caption.24}}
\newlabel{fig:lactobacillus_ncbi}{{S14}{24}{Overview of the correct identification of \textit {Lactobacillus fermentum} in the different samples when using the NCBI 16S database for the MiSeq data. Bars represent the percentages of reads that are correctly identified at the indicated taxonomic level. The dotted line represents the fraction of 16S rRNA present for this organism in the mock community.\relax }{figure.caption.24}{}}
\@writefile{lof}{\contentsline {figure}{\numberline {S15}{\ignorespaces Overview of the correct identification of \textit  {Staphylococcus aureus} in the different samples when using the SILVA database for the MiSeq data. Bars represent the percentages of reads that are correctly identified at the indicated taxonomic level. The dotted line represents the fraction of 16S rRNA present for this organism in the mock community.\relax }}{25}{figure.caption.25}}
\newlabel{fig:staphylococcus_zymo}{{S15}{25}{Overview of the correct identification of \textit {Staphylococcus aureus} in the different samples when using the SILVA database for the MiSeq data. Bars represent the percentages of reads that are correctly identified at the indicated taxonomic level. The dotted line represents the fraction of 16S rRNA present for this organism in the mock community.\relax }{figure.caption.25}{}}
\@writefile{lof}{\contentsline {figure}{\numberline {S16}{\ignorespaces Overview of the correct identification of \textit  {Staphylococcus aureus} in the different samples when using the NCBI 16S database for the MiSeq data. Bars represent the percentages of reads that are correctly identified at the indicated taxonomic level. The dotted line represents the fraction of 16S rRNA present for this organism in the mock community.\relax }}{25}{figure.caption.26}}
\newlabel{fig:staphylococcus_ncbi}{{S16}{25}{Overview of the correct identification of \textit {Staphylococcus aureus} in the different samples when using the NCBI 16S database for the MiSeq data. Bars represent the percentages of reads that are correctly identified at the indicated taxonomic level. The dotted line represents the fraction of 16S rRNA present for this organism in the mock community.\relax }{figure.caption.26}{}}
\@writefile{lof}{\contentsline {figure}{\numberline {S17}{\ignorespaces Overview of the number of reads that were correctly identified at the different taxonomic levels for sample 16S1 when using the SILVA database for the MiSeq data. The entry "other" considers all reads that were classified but did not match any of the bacteria present in the sample. The entry "not identified" considers all reads that were not identified at the given taxonomic level but were identified at a higher taxonomic level.\relax }}{26}{figure.caption.27}}
\newlabel{fig:16s1_zymo}{{S17}{26}{Overview of the number of reads that were correctly identified at the different taxonomic levels for sample 16S1 when using the SILVA database for the MiSeq data. The entry "other" considers all reads that were classified but did not match any of the bacteria present in the sample. The entry "not identified" considers all reads that were not identified at the given taxonomic level but were identified at a higher taxonomic level.\relax }{figure.caption.27}{}}
\@writefile{lof}{\contentsline {figure}{\numberline {S18}{\ignorespaces Overview of the number of reads that were correctly identified at the different taxonomic levels for sample 16S1 when using the NCBI 16S database for the MiSeq data. The entry "other" considers all reads that were classified but did not match any of the bacteria present in the sample. The entry "not identified" considers all reads that were not identified at the given taxonomic level but were identified at a higher taxonomic level.\relax }}{27}{figure.caption.28}}
\newlabel{fig:16s1_ncbi}{{S18}{27}{Overview of the number of reads that were correctly identified at the different taxonomic levels for sample 16S1 when using the NCBI 16S database for the MiSeq data. The entry "other" considers all reads that were classified but did not match any of the bacteria present in the sample. The entry "not identified" considers all reads that were not identified at the given taxonomic level but were identified at a higher taxonomic level.\relax }{figure.caption.28}{}}
\@writefile{lof}{\contentsline {figure}{\numberline {S19}{\ignorespaces Overview of the number of reads that were correctly identified at the different taxonomic levels for sample 16S2 when using the SILVA database for the MiSeq data. The entry "other" considers all reads that were classified but did not match any of the bacteria present in the sample. The entry "not identified" considers all reads that were not identified at the given taxonomic level but were identified at a higher taxonomic level.\relax }}{28}{figure.caption.29}}
\newlabel{fig:16s2_zymo}{{S19}{28}{Overview of the number of reads that were correctly identified at the different taxonomic levels for sample 16S2 when using the SILVA database for the MiSeq data. The entry "other" considers all reads that were classified but did not match any of the bacteria present in the sample. The entry "not identified" considers all reads that were not identified at the given taxonomic level but were identified at a higher taxonomic level.\relax }{figure.caption.29}{}}
\@writefile{lof}{\contentsline {figure}{\numberline {S20}{\ignorespaces Overview of the number of reads that were correctly identified at the different taxonomic levels for sample 16S2 when using the NCBI 16S database for the MiSeq data. The entry "other" considers all reads that were classified but did not match any of the bacteria present in the sample. The entry "not identified" considers all reads that were not identified at the given taxonomic level but were identified at a higher taxonomic level.\relax }}{29}{figure.caption.30}}
\newlabel{fig:16s2_ncbi}{{S20}{29}{Overview of the number of reads that were correctly identified at the different taxonomic levels for sample 16S2 when using the NCBI 16S database for the MiSeq data. The entry "other" considers all reads that were classified but did not match any of the bacteria present in the sample. The entry "not identified" considers all reads that were not identified at the given taxonomic level but were identified at a higher taxonomic level.\relax }{figure.caption.30}{}}
\@writefile{lof}{\contentsline {figure}{\numberline {S21}{\ignorespaces Overview of the number of reads that were correctly identified at the different taxonomic levels for sample 16S3 when using the SILVA database for the MiSeq data. The entry "other" considers all reads that were classified but did not match any of the bacteria present in the sample. The entry "not identified" considers all reads that were not identified at the given taxonomic level but were identified at a higher taxonomic level.\relax }}{30}{figure.caption.31}}
\newlabel{fig:16s3_zymo}{{S21}{30}{Overview of the number of reads that were correctly identified at the different taxonomic levels for sample 16S3 when using the SILVA database for the MiSeq data. The entry "other" considers all reads that were classified but did not match any of the bacteria present in the sample. The entry "not identified" considers all reads that were not identified at the given taxonomic level but were identified at a higher taxonomic level.\relax }{figure.caption.31}{}}
\@writefile{lof}{\contentsline {figure}{\numberline {S22}{\ignorespaces Overview of the number of reads that were correctly identified at the different taxonomic levels for sample 16S3 when using the NCBI 16S database for the MiSeq data. The entry "other" considers all reads that were classified but did not match any of the bacteria present in the sample. The entry "not identified" considers all reads that were not identified at the given taxonomic level but were identified at a higher taxonomic level.\relax }}{31}{figure.caption.32}}
\newlabel{fig:16s3_ncbi}{{S22}{31}{Overview of the number of reads that were correctly identified at the different taxonomic levels for sample 16S3 when using the NCBI 16S database for the MiSeq data. The entry "other" considers all reads that were classified but did not match any of the bacteria present in the sample. The entry "not identified" considers all reads that were not identified at the given taxonomic level but were identified at a higher taxonomic level.\relax }{figure.caption.32}{}}
\@writefile{lof}{\contentsline {figure}{\numberline {S23}{\ignorespaces Overview of the number of reads that were correctly identified at the different taxonomic levels for sample 16S4 when using the SILVA database for the MiSeq data. The entry "other" considers all reads that were classified but did not match any of the bacteria present in the sample. The entry "not identified" considers all reads that were not identified at the given taxonomic level but were identified at a higher taxonomic level.\relax }}{32}{figure.caption.33}}
\newlabel{fig:16s4_zymo}{{S23}{32}{Overview of the number of reads that were correctly identified at the different taxonomic levels for sample 16S4 when using the SILVA database for the MiSeq data. The entry "other" considers all reads that were classified but did not match any of the bacteria present in the sample. The entry "not identified" considers all reads that were not identified at the given taxonomic level but were identified at a higher taxonomic level.\relax }{figure.caption.33}{}}
\@writefile{lof}{\contentsline {figure}{\numberline {S24}{\ignorespaces Overview of the number of reads that were correctly identified at the different taxonomic levels for sample 16S4 when using the NCBI 16S database for the MiSeq data. The entry "other" considers all reads that were classified but did not match any of the bacteria present in the sample. The entry "not identified" considers all reads that were not identified at the given taxonomic level but were identified at a higher taxonomic level.\relax }}{33}{figure.caption.34}}
\newlabel{fig:16s4_ncbi}{{S24}{33}{Overview of the number of reads that were correctly identified at the different taxonomic levels for sample 16S4 when using the NCBI 16S database for the MiSeq data. The entry "other" considers all reads that were classified but did not match any of the bacteria present in the sample. The entry "not identified" considers all reads that were not identified at the given taxonomic level but were identified at a higher taxonomic level.\relax }{figure.caption.34}{}}
\@writefile{lof}{\contentsline {figure}{\numberline {S25}{\ignorespaces Overview of the number of reads that were correctly identified at the different taxonomic levels for sample 16S5 when using the SILVA database for the MiSeq data. The entry "other" considers all reads that were classified but did not match any of the bacteria present in the sample. The entry "not identified" considers all reads that were not identified at the given taxonomic level but were identified at a higher taxonomic level.\relax }}{34}{figure.caption.35}}
\newlabel{fig:16s5_zymo}{{S25}{34}{Overview of the number of reads that were correctly identified at the different taxonomic levels for sample 16S5 when using the SILVA database for the MiSeq data. The entry "other" considers all reads that were classified but did not match any of the bacteria present in the sample. The entry "not identified" considers all reads that were not identified at the given taxonomic level but were identified at a higher taxonomic level.\relax }{figure.caption.35}{}}
\@writefile{lof}{\contentsline {figure}{\numberline {S26}{\ignorespaces Overview of the number of reads that were correctly identified at the different taxonomic levels for sample 16S5 when using the NCBI 16S database for the MiSeq data. The entry "other" considers all reads that were classified but did not match any of the bacteria present in the sample. The entry "not identified" considers all reads that were not identified at the given taxonomic level but were identified at a higher taxonomic level.\relax }}{35}{figure.caption.36}}
\newlabel{fig:16s5_ncbi}{{S26}{35}{Overview of the number of reads that were correctly identified at the different taxonomic levels for sample 16S5 when using the NCBI 16S database for the MiSeq data. The entry "other" considers all reads that were classified but did not match any of the bacteria present in the sample. The entry "not identified" considers all reads that were not identified at the given taxonomic level but were identified at a higher taxonomic level.\relax }{figure.caption.36}{}}
\@writefile{lof}{\contentsline {figure}{\numberline {S27}{\ignorespaces Overview of the number of reads that were correctly identified at the different taxonomic levels for sample 16S6 when using the SILVA database for the MiSeq data. The entry "other" considers all reads that were classified but did not match any of the bacteria present in the sample. The entry "not identified" considers all reads that were not identified at the given taxonomic level but were identified at a higher taxonomic level.\relax }}{36}{figure.caption.37}}
\newlabel{fig:16s6_zymo}{{S27}{36}{Overview of the number of reads that were correctly identified at the different taxonomic levels for sample 16S6 when using the SILVA database for the MiSeq data. The entry "other" considers all reads that were classified but did not match any of the bacteria present in the sample. The entry "not identified" considers all reads that were not identified at the given taxonomic level but were identified at a higher taxonomic level.\relax }{figure.caption.37}{}}
\@writefile{lof}{\contentsline {figure}{\numberline {S28}{\ignorespaces Overview of the number of reads that were correctly identified at the different taxonomic levels for sample 16S6 when using the NCBI 16S database for the MiSeq data. The entry "other" considers all reads that were classified but did not match any of the bacteria present in the sample. The entry "not identified" considers all reads that were not identified at the given taxonomic level but were identified at a higher taxonomic level.\relax }}{37}{figure.caption.38}}
\newlabel{fig:16s6_ncbi}{{S28}{37}{Overview of the number of reads that were correctly identified at the different taxonomic levels for sample 16S6 when using the NCBI 16S database for the MiSeq data. The entry "other" considers all reads that were classified but did not match any of the bacteria present in the sample. The entry "not identified" considers all reads that were not identified at the given taxonomic level but were identified at a higher taxonomic level.\relax }{figure.caption.38}{}}
\@writefile{lof}{\contentsline {figure}{\numberline {S29}{\ignorespaces Overview of the number of reads that were correctly identified at the different taxonomic levels for sample 16S7 when using the SILVA database for the MiSeq data. The entry "other" considers all reads that were classified but did not match any of the bacteria present in the sample. The entry "not identified" considers all reads that were not identified at the given taxonomic level but were identified at a higher taxonomic level.\relax }}{38}{figure.caption.39}}
\newlabel{fig:16s7_zymo}{{S29}{38}{Overview of the number of reads that were correctly identified at the different taxonomic levels for sample 16S7 when using the SILVA database for the MiSeq data. The entry "other" considers all reads that were classified but did not match any of the bacteria present in the sample. The entry "not identified" considers all reads that were not identified at the given taxonomic level but were identified at a higher taxonomic level.\relax }{figure.caption.39}{}}
\@writefile{lof}{\contentsline {figure}{\numberline {S30}{\ignorespaces Overview of the number of reads that were correctly identified at the different taxonomic levels for sample 16S7 when using the NCBI 16S database for the MiSeq data. The entry "other" considers all reads that were classified but did not match any of the bacteria present in the sample. The entry "not identified" considers all reads that were not identified at the given taxonomic level but were identified at a higher taxonomic level.\relax }}{39}{figure.caption.40}}
\newlabel{fig:16s7_ncbi}{{S30}{39}{Overview of the number of reads that were correctly identified at the different taxonomic levels for sample 16S7 when using the NCBI 16S database for the MiSeq data. The entry "other" considers all reads that were classified but did not match any of the bacteria present in the sample. The entry "not identified" considers all reads that were not identified at the given taxonomic level but were identified at a higher taxonomic level.\relax }{figure.caption.40}{}}
\@writefile{lof}{\contentsline {figure}{\numberline {S31}{\ignorespaces Overview of the number of reads that were correctly identified at the different taxonomic levels for sample 16S8 when using the SILVA database for the MiSeq data. The entry "other" considers all reads that were classified but did not match any of the bacteria present in the sample. The entry "not identified" considers all reads that were not identified at the given taxonomic level but were identified at a higher taxonomic level.\relax }}{40}{figure.caption.41}}
\newlabel{fig:16s8_zymo}{{S31}{40}{Overview of the number of reads that were correctly identified at the different taxonomic levels for sample 16S8 when using the SILVA database for the MiSeq data. The entry "other" considers all reads that were classified but did not match any of the bacteria present in the sample. The entry "not identified" considers all reads that were not identified at the given taxonomic level but were identified at a higher taxonomic level.\relax }{figure.caption.41}{}}
\@writefile{lof}{\contentsline {figure}{\numberline {S32}{\ignorespaces Overview of the number of reads that were correctly identified at the different taxonomic levels for sample 16S8 when using the NCBI 16S database for the MiSeq data. The entry "other" considers all reads that were classified but did not match any of the bacteria present in the sample. The entry "not identified" considers all reads that were not identified at the given taxonomic level but were identified at a higher taxonomic level.\relax }}{41}{figure.caption.42}}
\newlabel{fig:16s8_ncbi}{{S32}{41}{Overview of the number of reads that were correctly identified at the different taxonomic levels for sample 16S8 when using the NCBI 16S database for the MiSeq data. The entry "other" considers all reads that were classified but did not match any of the bacteria present in the sample. The entry "not identified" considers all reads that were not identified at the given taxonomic level but were identified at a higher taxonomic level.\relax }{figure.caption.42}{}}
\@writefile{lof}{\contentsline {figure}{\numberline {S33}{\ignorespaces Overview of the percentages of reads that were correctly identified at the different taxonomic levels when using the Mothur workflow and SILVA database for the MinION data. All percentages were calculated against the number of classified reads at that level.\relax }}{42}{figure.caption.43}}
\newlabel{fig:minion_mothur_silva}{{S33}{42}{Overview of the percentages of reads that were correctly identified at the different taxonomic levels when using the Mothur workflow and SILVA database for the MinION data. All percentages were calculated against the number of classified reads at that level.\relax }{figure.caption.43}{}}
\@writefile{lof}{\contentsline {figure}{\numberline {S34}{\ignorespaces Overview of the percentages of reads that were correctly identified at the different taxonomic levels when using the Mothur workflow and NCBI 16S database for the MinION data. All percentages were calculated against the number of classified reads at that level.\relax }}{43}{figure.caption.44}}
\newlabel{fig:minion_mothur_ncbi}{{S34}{43}{Overview of the percentages of reads that were correctly identified at the different taxonomic levels when using the Mothur workflow and NCBI 16S database for the MinION data. All percentages were calculated against the number of classified reads at that level.\relax }{figure.caption.44}{}}
\@writefile{lof}{\contentsline {figure}{\numberline {S35}{\ignorespaces Overview of the percentages of reads that were correctly identified at the different taxonomic levels when using the EPI2ME workflow and NCBI 16S database for the MinION data. All percentages were calculated against the number of classified reads at that level.\relax }}{44}{figure.caption.45}}
\newlabel{fig:minion_epi2me_ncbi}{{S35}{44}{Overview of the percentages of reads that were correctly identified at the different taxonomic levels when using the EPI2ME workflow and NCBI 16S database for the MinION data. All percentages were calculated against the number of classified reads at that level.\relax }{figure.caption.45}{}}
\@writefile{lof}{\contentsline {figure}{\numberline {S36}{\ignorespaces Overview of the percentages of reads that were correctly identified at the different taxonomic levels when using the GraphMap workflow and SILVA database for the MinION data. All percentages were calculated against the number of classified reads at that level.\relax }}{45}{figure.caption.46}}
\newlabel{fig:minion_graphmap_silva}{{S36}{45}{Overview of the percentages of reads that were correctly identified at the different taxonomic levels when using the GraphMap workflow and SILVA database for the MinION data. All percentages were calculated against the number of classified reads at that level.\relax }{figure.caption.46}{}}
\@writefile{lof}{\contentsline {figure}{\numberline {S37}{\ignorespaces Overview of the percentages of reads that were correctly identified at the different taxonomic levels when using the GraphMap workflow and NCBI 16S database for the MinION data. All percentages were calculated against the number of classified reads at that level.\relax }}{46}{figure.caption.47}}
\newlabel{fig:minion_graphmap_ncbi}{{S37}{46}{Overview of the percentages of reads that were correctly identified at the different taxonomic levels when using the GraphMap workflow and NCBI 16S database for the MinION data. All percentages were calculated against the number of classified reads at that level.\relax }{figure.caption.47}{}}
\@writefile{lof}{\contentsline {figure}{\numberline {S38}{\ignorespaces Overview of the percentages of reads that were correctly identified at the family level for the different families part of the mock community with the three different workflows and SILVA database for the MinION data. The "other" entry shows reads that were classified as a family not present in the mock community. The "Actual" bar shows the percentage of 16S rRNA that is present in the mock community for each species belonging that family.\relax }}{47}{figure.caption.48}}
\newlabel{fig:minion_silva_family}{{S38}{47}{Overview of the percentages of reads that were correctly identified at the family level for the different families part of the mock community with the three different workflows and SILVA database for the MinION data. The "other" entry shows reads that were classified as a family not present in the mock community. The "Actual" bar shows the percentage of 16S rRNA that is present in the mock community for each species belonging that family.\relax }{figure.caption.48}{}}
\@writefile{lof}{\contentsline {figure}{\numberline {S39}{\ignorespaces Overview of the percentages of reads that were correctly identified at the genus level for the different genera part of the mock community with the three different workflows and SILVA database for the MinION data. The "other" entry shows reads that were classified as a genus not present in the mock community. The "Actual" bar shows the percentage of 16S rRNA that is present in the mock community for each species belonging that genus.\relax }}{47}{figure.caption.49}}
\newlabel{fig:minion_silva_genus}{{S39}{47}{Overview of the percentages of reads that were correctly identified at the genus level for the different genera part of the mock community with the three different workflows and SILVA database for the MinION data. The "other" entry shows reads that were classified as a genus not present in the mock community. The "Actual" bar shows the percentage of 16S rRNA that is present in the mock community for each species belonging that genus.\relax }{figure.caption.49}{}}
\@writefile{lof}{\contentsline {figure}{\numberline {S40}{\ignorespaces Overview of the percentages of reads that were correctly identified at the family level for the different families part of the mock community with the three different workflows and NCBI 16S database for the MinION data. The "other" entry shows reads that were classified as a family not present in the mock community. The "Actual" bar shows the percentage of 16S rRNA that is present in the mock community for each species belonging that family.\relax }}{48}{figure.caption.50}}
\newlabel{fig:minion_ncbi_family}{{S40}{48}{Overview of the percentages of reads that were correctly identified at the family level for the different families part of the mock community with the three different workflows and NCBI 16S database for the MinION data. The "other" entry shows reads that were classified as a family not present in the mock community. The "Actual" bar shows the percentage of 16S rRNA that is present in the mock community for each species belonging that family.\relax }{figure.caption.50}{}}
\@writefile{lof}{\contentsline {figure}{\numberline {S41}{\ignorespaces Overview of the percentages of reads that were correctly identified at the genus level for the different genera part of the mock community with the three different workflows and NCBI 16S database for the MinION data. The "other" entry shows reads that were classified as a genus not present in the mock community. The "Actual" bar shows the percentage of 16S rRNA that is present in the mock community for each species belonging that genus.\relax }}{48}{figure.caption.51}}
\newlabel{fig:minion_ncbi_genus}{{S41}{48}{Overview of the percentages of reads that were correctly identified at the genus level for the different genera part of the mock community with the three different workflows and NCBI 16S database for the MinION data. The "other" entry shows reads that were classified as a genus not present in the mock community. The "Actual" bar shows the percentage of 16S rRNA that is present in the mock community for each species belonging that genus.\relax }{figure.caption.51}{}}
\@writefile{lof}{\contentsline {figure}{\numberline {S42}{\ignorespaces Overview of the percentages of reads that were correctly identified at the species level for the different species part of the mock community with the three different workflows and NCBI 16S database for the MinION data. The "other" entry shows reads that were classified as a species not present in the mock community. The "Actual" bar shows the percentage of 16S rRNA that is present in the mock community for each species.\relax }}{49}{figure.caption.52}}
\newlabel{fig:minion_ncbi_species}{{S42}{49}{Overview of the percentages of reads that were correctly identified at the species level for the different species part of the mock community with the three different workflows and NCBI 16S database for the MinION data. The "other" entry shows reads that were classified as a species not present in the mock community. The "Actual" bar shows the percentage of 16S rRNA that is present in the mock community for each species.\relax }{figure.caption.52}{}}
\bibstyle{plainnat}
\bibdata{library_16S.bib}
\bibcite{Laurence2014}{{1}{2014}{{Laurence \em  {et~al.}}}{{Laurence, Hatzis, and Brash}}}
\bibcite{Salter2014}{{2}{2014}{{Salter \em  {et~al.}}}{{Salter, Cox, Turek, Calus, Cookson, Moffatt, Turner, Parkhill, Loman, and Walker}}}
\bibcite{Weyrich2018}{{3}{2018}{{Weyrich \em  {et~al.}}}{{Weyrich, Farrer, Eisenhofer, Arriola, Young, Selway, Handsley-Davis, Adler, Breen, and Cooper}}}
\@writefile{toc}{\contentsline {section}{References}{50}{figure.caption.52}}
\newlabel{LastPage}{{}{50}{}{page.50}{}}
\xdef\lastpage@lastpage{50}
\xdef\lastpage@lastpageHy{50}
\expandafter\ifx\csname c@page@totc\endcsname\relax\newcounter{page@totc}\fi\setcounter{page@totc}{51}
