# Supplementary material for: Targeting the 16S rRNA Gene for Bacterial Identification in Complex Mixed Samples: Comparative Evaluation of Second (Illumina) and Third (Oxford Nanopore Technologies) Generation Sequencing Technologies
Source: Int J Mol Sci. 2019 Dec 31;21(1):298. doi: 10.3390/ijms21010298 (PMC6982111; doi:10.3390/ijms21010298)
Supplement: Supplementary file 1 [file ijms-21-00298-s001.zip › ijms-659682-proofreading si/ijms-659682-proofreading si.log]

This is pdfTeX, Version 3.14159265-2.6-1.40.18 (TeX Live 2017/Debian) (preloaded format=pdflatex 2019.2.12)  31 DEC 2019 15:15
entering extended mode
 restricted \write18 enabled.
 %&-line parsing enabled.
**"ijms-659682-proofreading si.tex"

(/home/rawinand/Downloads/ijms-659682-proofreading si/ijms-659682-proofreading 
si.tex
LaTeX2e <2017-04-15>
Babel <3.18> and hyphenation patterns for 3 language(s) loaded.
(/home/rawinand/Downloads/ijms-659682-proofreading si/Definitions/mdpi.cls
Document Class: Definitions/mdpi 24/05/2019 MDPI paper class
(/usr/share/texlive/texmf-dist/tex/latex/base/article.cls
Document Class: article 2014/09/29 v1.4h Standard LaTeX document class
(/usr/share/texlive/texmf-dist/tex/latex/base/size10.clo
File: size10.clo 2014/09/29 v1.4h Standard LaTeX file (size option)
)
\c@part=\count79
\c@section=\count80
\c@subsection=\count81
\c@subsubsection=\count82
\c@paragraph=\count83
\c@subparagraph=\count84
\c@figure=\count85
\c@table=\count86
\abovecaptionskip=\skip41
\belowcaptionskip=\skip42
\bibindent=\dimen102
)
(/usr/share/texlive/texmf-dist/tex/latex/base/fontenc.sty
Package: fontenc 2017/04/05 v2.0i Standard LaTeX package

(/usr/share/texlive/texmf-dist/tex/latex/base/t1enc.def
File: t1enc.def 2017/04/05 v2.0i Standard LaTeX file
LaTeX Font Info:    Redeclaring font encoding T1 on input line 48.
))
(/usr/share/texlive/texmf-dist/tex/latex/base/inputenc.sty
Package: inputenc 2015/03/17 v1.2c Input encoding file
\inpenc@prehook=\toks14
\inpenc@posthook=\toks15

(/usr/share/texlive/texmf-dist/tex/latex/base/utf8.def
File: utf8.def 2017/01/28 v1.1t UTF-8 support for inputenc
Now handling font encoding OML ...
... no UTF-8 mapping file for font encoding OML
Now handling font encoding T1 ...
... processing UTF-8 mapping file for font encoding T1

(/usr/share/texlive/texmf-dist/tex/latex/base/t1enc.dfu
File: t1enc.dfu 2017/01/28 v1.1t UTF-8 support for inputenc
   defining Unicode char U+00A0 (decimal 160)
   defining Unicode char U+00A1 (decimal 161)
   defining Unicode char U+00A3 (decimal 163)
   defining Unicode char U+00AB (decimal 171)
   defining Unicode char U+00AD (decimal 173)
   defining Unicode char U+00BB (decimal 187)
   defining Unicode char U+00BF (decimal 191)
   defining Unicode char U+00C0 (decimal 192)
   defining Unicode char U+00C1 (decimal 193)
   defining Unicode char U+00C2 (decimal 194)
   defining Unicode char U+00C3 (decimal 195)
   defining Unicode char U+00C4 (decimal 196)
   defining Unicode char U+00C5 (decimal 197)
   defining Unicode char U+00C6 (decimal 198)
   defining Unicode char U+00C7 (decimal 199)
   defining Unicode char U+00C8 (decimal 200)
   defining Unicode char U+00C9 (decimal 201)
   defining Unicode char U+00CA (decimal 202)
   defining Unicode char U+00CB (decimal 203)
   defining Unicode char U+00CC (decimal 204)
   defining Unicode char U+00CD (decimal 205)
   defining Unicode char U+00CE (decimal 206)
   defining Unicode char U+00CF (decimal 207)
   defining Unicode char U+00D0 (decimal 208)
   defining Unicode char U+00D1 (decimal 209)
   defining Unicode char U+00D2 (decimal 210)
   defining Unicode char U+00D3 (decimal 211)
   defining Unicode char U+00D4 (decimal 212)
   defining Unicode char U+00D5 (decimal 213)
   defining Unicode char U+00D6 (decimal 214)
   defining Unicode char U+00D8 (decimal 216)
   defining Unicode char U+00D9 (decimal 217)
   defining Unicode char U+00DA (decimal 218)
   defining Unicode char U+00DB (decimal 219)
   defining Unicode char U+00DC (decimal 220)
   defining Unicode char U+00DD (decimal 221)
   defining Unicode char U+00DE (decimal 222)
   defining Unicode char U+00DF (decimal 223)
   defining Unicode char U+00E0 (decimal 224)
   defining Unicode char U+00E1 (decimal 225)
   defining Unicode char U+00E2 (decimal 226)
   defining Unicode char U+00E3 (decimal 227)
   defining Unicode char U+00E4 (decimal 228)
   defining Unicode char U+00E5 (decimal 229)
   defining Unicode char U+00E6 (decimal 230)
   defining Unicode char U+00E7 (decimal 231)
   defining Unicode char U+00E8 (decimal 232)
   defining Unicode char U+00E9 (decimal 233)
   defining Unicode char U+00EA (decimal 234)
   defining Unicode char U+00EB (decimal 235)
   defining Unicode char U+00EC (decimal 236)
   defining Unicode char U+00ED (decimal 237)
   defining Unicode char U+00EE (decimal 238)
   defining Unicode char U+00EF (decimal 239)
   defining Unicode char U+00F0 (decimal 240)
   defining Unicode char U+00F1 (decimal 241)
   defining Unicode char U+00F2 (decimal 242)
   defining Unicode char U+00F3 (decimal 243)
   defining Unicode char U+00F4 (decimal 244)
   defining Unicode char U+00F5 (decimal 245)
   defining Unicode char U+00F6 (decimal 246)
   defining Unicode char U+00F8 (decimal 248)
   defining Unicode char U+00F9 (decimal 249)
   defining Unicode char U+00FA (decimal 250)
   defining Unicode char U+00FB (decimal 251)
   defining Unicode char U+00FC (decimal 252)
   defining Unicode char U+00FD (decimal 253)
   defining Unicode char U+00FE (decimal 254)
   defining Unicode char U+00FF (decimal 255)
   defining Unicode char U+0100 (decimal 256)
   defining Unicode char U+0101 (decimal 257)
   defining Unicode char U+0102 (decimal 258)
   defining Unicode char U+0103 (decimal 259)
   defining Unicode char U+0104 (decimal 260)
   defining Unicode char U+0105 (decimal 261)
   defining Unicode char U+0106 (decimal 262)
   defining Unicode char U+0107 (decimal 263)
   defining Unicode char U+0108 (decimal 264)
   defining Unicode char U+0109 (decimal 265)
   defining Unicode char U+010A (decimal 266)
   defining Unicode char U+010B (decimal 267)
   defining Unicode char U+010C (decimal 268)
   defining Unicode char U+010D (decimal 269)
   defining Unicode char U+010E (decimal 270)
   defining Unicode char U+010F (decimal 271)
   defining Unicode char U+0110 (decimal 272)
   defining Unicode char U+0111 (decimal 273)
   defining Unicode char U+0112 (decimal 274)
   defining Unicode char U+0113 (decimal 275)
   defining Unicode char U+0114 (decimal 276)
   defining Unicode char U+0115 (decimal 277)
   defining Unicode char U+0116 (decimal 278)
   defining Unicode char U+0117 (decimal 279)
   defining Unicode char U+0118 (decimal 280)
   defining Unicode char U+0119 (decimal 281)
   defining Unicode char U+011A (decimal 282)
   defining Unicode char U+011B (decimal 283)
   defining Unicode char U+011C (decimal 284)
   defining Unicode char U+011D (decimal 285)
   defining Unicode char U+011E (decimal 286)
   defining Unicode char U+011F (decimal 287)
   defining Unicode char U+0120 (decimal 288)
   defining Unicode char U+0121 (decimal 289)
   defining Unicode char U+0122 (decimal 290)
   defining Unicode char U+0123 (decimal 291)
   defining Unicode char U+0124 (decimal 292)
   defining Unicode char U+0125 (decimal 293)
   defining Unicode char U+0128 (decimal 296)
   defining Unicode char U+0129 (decimal 297)
   defining Unicode char U+012A (decimal 298)
   defining Unicode char U+012B (decimal 299)
   defining Unicode char U+012C (decimal 300)
   defining Unicode char U+012D (decimal 301)
   defining Unicode char U+012E (decimal 302)
   defining Unicode char U+012F (decimal 303)
   defining Unicode char U+0130 (decimal 304)
   defining Unicode char U+0131 (decimal 305)
   defining Unicode char U+0132 (decimal 306)
   defining Unicode char U+0133 (decimal 307)
   defining Unicode char U+0134 (decimal 308)
   defining Unicode char U+0135 (decimal 309)
   defining Unicode char U+0136 (decimal 310)
   defining Unicode char U+0137 (decimal 311)
   defining Unicode char U+0139 (decimal 313)
   defining Unicode char U+013A (decimal 314)
   defining Unicode char U+013B (decimal 315)
   defining Unicode char U+013C (decimal 316)
   defining Unicode char U+013D (decimal 317)
   defining Unicode char U+013E (decimal 318)
   defining Unicode char U+0141 (decimal 321)
   defining Unicode char U+0142 (decimal 322)
   defining Unicode char U+0143 (decimal 323)
   defining Unicode char U+0144 (decimal 324)
   defining Unicode char U+0145 (decimal 325)
   defining Unicode char U+0146 (decimal 326)
   defining Unicode char U+0147 (decimal 327)
   defining Unicode char U+0148 (decimal 328)
   defining Unicode char U+014A (decimal 330)
   defining Unicode char U+014B (decimal 331)
   defining Unicode char U+014C (decimal 332)
   defining Unicode char U+014D (decimal 333)
   defining Unicode char U+014E (decimal 334)
   defining Unicode char U+014F (decimal 335)
   defining Unicode char U+0150 (decimal 336)
   defining Unicode char U+0151 (decimal 337)
   defining Unicode char U+0152 (decimal 338)
   defining Unicode char U+0153 (decimal 339)
   defining Unicode char U+0154 (decimal 340)
   defining Unicode char U+0155 (decimal 341)
   defining Unicode char U+0156 (decimal 342)
   defining Unicode char U+0157 (decimal 343)
   defining Unicode char U+0158 (decimal 344)
   defining Unicode char U+0159 (decimal 345)
   defining Unicode char U+015A (decimal 346)
   defining Unicode char U+015B (decimal 347)
   defining Unicode char U+015C (decimal 348)
   defining Unicode char U+015D (decimal 349)
   defining Unicode char U+015E (decimal 350)
   defining Unicode char U+015F (decimal 351)
   defining Unicode char U+0160 (decimal 352)
   defining Unicode char U+0161 (decimal 353)
   defining Unicode char U+0162 (decimal 354)
   defining Unicode char U+0163 (decimal 355)
   defining Unicode char U+0164 (decimal 356)
   defining Unicode char U+0165 (decimal 357)
   defining Unicode char U+0168 (decimal 360)
   defining Unicode char U+0169 (decimal 361)
   defining Unicode char U+016A (decimal 362)
   defining Unicode char U+016B (decimal 363)
   defining Unicode char U+016C (decimal 364)
   defining Unicode char U+016D (decimal 365)
   defining Unicode char U+016E (decimal 366)
   defining Unicode char U+016F (decimal 367)
   defining Unicode char U+0170 (decimal 368)
   defining Unicode char U+0171 (decimal 369)
   defining Unicode char U+0172 (decimal 370)
   defining Unicode char U+0173 (decimal 371)
   defining Unicode char U+0174 (decimal 372)
   defining Unicode char U+0175 (decimal 373)
   defining Unicode char U+0176 (decimal 374)
   defining Unicode char U+0177 (decimal 375)
   defining Unicode char U+0178 (decimal 376)
   defining Unicode char U+0179 (decimal 377)
   defining Unicode char U+017A (decimal 378)
   defining Unicode char U+017B (decimal 379)
   defining Unicode char U+017C (decimal 380)
   defining Unicode char U+017D (decimal 381)
   defining Unicode char U+017E (decimal 382)
   defining Unicode char U+01CD (decimal 461)
   defining Unicode char U+01CE (decimal 462)
   defining Unicode char U+01CF (decimal 463)
   defining Unicode char U+01D0 (decimal 464)
   defining Unicode char U+01D1 (decimal 465)
   defining Unicode char U+01D2 (decimal 466)
   defining Unicode char U+01D3 (decimal 467)
   defining Unicode char U+01D4 (decimal 468)
   defining Unicode char U+01E2 (decimal 482)
   defining Unicode char U+01E3 (decimal 483)
   defining Unicode char U+01E6 (decimal 486)
   defining Unicode char U+01E7 (decimal 487)
   defining Unicode char U+01E8 (decimal 488)
   defining Unicode char U+01E9 (decimal 489)
   defining Unicode char U+01EA (decimal 490)
   defining Unicode char U+01EB (decimal 491)
   defining Unicode char U+01F0 (decimal 496)
   defining Unicode char U+01F4 (decimal 500)
   defining Unicode char U+01F5 (decimal 501)
   defining Unicode char U+0218 (decimal 536)
   defining Unicode char U+0219 (decimal 537)
   defining Unicode char U+021A (decimal 538)
   defining Unicode char U+021B (decimal 539)
   defining Unicode char U+0232 (decimal 562)
   defining Unicode char U+0233 (decimal 563)
   defining Unicode char U+1E02 (decimal 7682)
   defining Unicode char U+1E03 (decimal 7683)
   defining Unicode char U+200C (decimal 8204)
   defining Unicode char U+2010 (decimal 8208)
   defining Unicode char U+2011 (decimal 8209)
   defining Unicode char U+2012 (decimal 8210)
   defining Unicode char U+2013 (decimal 8211)
   defining Unicode char U+2014 (decimal 8212)
   defining Unicode char U+2015 (decimal 8213)
   defining Unicode char U+2018 (decimal 8216)
   defining Unicode char U+2019 (decimal 8217)
   defining Unicode char U+201A (decimal 8218)
   defining Unicode char U+201C (decimal 8220)
   defining Unicode char U+201D (decimal 8221)
   defining Unicode char U+201E (decimal 8222)
   defining Unicode char U+2030 (decimal 8240)
   defining Unicode char U+2031 (decimal 8241)
   defining Unicode char U+2039 (decimal 8249)
   defining Unicode char U+203A (decimal 8250)
   defining Unicode char U+2423 (decimal 9251)
   defining Unicode char U+1E20 (decimal 7712)
   defining Unicode char U+1E21 (decimal 7713)
)
Now handling font encoding OT1 ...
... processing UTF-8 mapping file for font encoding OT1

(/usr/share/texlive/texmf-dist/tex/latex/base/ot1enc.dfu
File: ot1enc.dfu 2017/01/28 v1.1t UTF-8 support for inputenc
   defining Unicode char U+00A0 (decimal 160)
   defining Unicode char U+00A1 (decimal 161)
   defining Unicode char U+00A3 (decimal 163)
   defining Unicode char U+00AD (decimal 173)
   defining Unicode char U+00B8 (decimal 184)
   defining Unicode char U+00BF (decimal 191)
   defining Unicode char U+00C5 (decimal 197)
   defining Unicode char U+00C6 (decimal 198)
   defining Unicode char U+00D8 (decimal 216)
   defining Unicode char U+00DF (decimal 223)
   defining Unicode char U+00E6 (decimal 230)
   defining Unicode char U+00EC (decimal 236)
   defining Unicode char U+00ED (decimal 237)
   defining Unicode char U+00EE (decimal 238)
   defining Unicode char U+00EF (decimal 239)
   defining Unicode char U+00F8 (decimal 248)
   defining Unicode char U+0131 (decimal 305)
   defining Unicode char U+0141 (decimal 321)
   defining Unicode char U+0142 (decimal 322)
   defining Unicode char U+0152 (decimal 338)
   defining Unicode char U+0153 (decimal 339)
   defining Unicode char U+0174 (decimal 372)
   defining Unicode char U+0175 (decimal 373)
   defining Unicode char U+0176 (decimal 374)
   defining Unicode char U+0177 (decimal 375)
   defining Unicode char U+0218 (decimal 536)
   defining Unicode char U+0219 (decimal 537)
   defining Unicode char U+021A (decimal 538)
   defining Unicode char U+021B (decimal 539)
   defining Unicode char U+2013 (decimal 8211)
   defining Unicode char U+2014 (decimal 8212)
   defining Unicode char U+2018 (decimal 8216)
   defining Unicode char U+2019 (decimal 8217)
   defining Unicode char U+201C (decimal 8220)
   defining Unicode char U+201D (decimal 8221)
)
Now handling font encoding OMS ...
... processing UTF-8 mapping file for font encoding OMS

(/usr/share/texlive/texmf-dist/tex/latex/base/omsenc.dfu
File: omsenc.dfu 2017/01/28 v1.1t UTF-8 support for inputenc
   defining Unicode char U+00A7 (decimal 167)
   defining Unicode char U+00B6 (decimal 182)
   defining Unicode char U+00B7 (decimal 183)
   defining Unicode char U+2020 (decimal 8224)
   defining Unicode char U+2021 (decimal 8225)
   defining Unicode char U+2022 (decimal 8226)
)
Now handling font encoding OMX ...
... no UTF-8 mapping file for font encoding OMX
Now handling font encoding U ...
... no UTF-8 mapping file for font encoding U
   defining Unicode char U+00A9 (decimal 169)
   defining Unicode char U+00AA (decimal 170)
   defining Unicode char U+00AE (decimal 174)
   defining Unicode char U+00BA (decimal 186)
   defining Unicode char U+02C6 (decimal 710)
   defining Unicode char U+02DC (decimal 732)
   defining Unicode char U+200C (decimal 8204)
   defining Unicode char U+2026 (decimal 8230)
   defining Unicode char U+2122 (decimal 8482)
   defining Unicode char U+2423 (decimal 9251)
))
(/usr/share/texlive/texmf-dist/tex/latex/tools/calc.sty
Package: calc 2014/10/28 v4.3 Infix arithmetic (KKT,FJ)
\calc@Acount=\count87
\calc@Bcount=\count88
\calc@Adimen=\dimen103
\calc@Bdimen=\dimen104
\calc@Askip=\skip43
\calc@Bskip=\skip44
LaTeX Info: Redefining \setlength on input line 80.
LaTeX Info: Redefining \addtolength on input line 81.
\calc@Ccount=\count89
\calc@Cskip=\skip45
)
(/usr/share/texlive/texmf-dist/tex/latex/tools/indentfirst.sty
Package: indentfirst 1995/11/23 v1.03 Indent first paragraph (DPC)
)
(/usr/share/texlive/texmf-dist/tex/latex/fancyhdr/fancyhdr.sty
Package: fancyhdr 2017/06/30 v3.9a Extensive control of page headers and footer
s
\f@nch@headwidth=\skip46
\f@nch@O@elh=\skip47
\f@nch@O@erh=\skip48
\f@nch@O@olh=\skip49
\f@nch@O@orh=\skip50
\f@nch@O@elf=\skip51
\f@nch@O@erf=\skip52
\f@nch@O@olf=\skip53
\f@nch@O@orf=\skip54
)
(/usr/share/texlive/texmf-dist/tex/latex/graphics/graphicx.sty
Package: graphicx 2017/06/01 v1.1a Enhanced LaTeX Graphics (DPC,SPQR)

(/usr/share/texlive/texmf-dist/tex/latex/graphics/keyval.sty
Package: keyval 2014/10/28 v1.15 key=value parser (DPC)
\KV@toks@=\toks16
)
(/usr/share/texlive/texmf-dist/tex/latex/graphics/graphics.sty
Package: graphics 2017/06/25 v1.2c Standard LaTeX Graphics (DPC,SPQR)

(/usr/share/texlive/texmf-dist/tex/latex/graphics/trig.sty
Package: trig 2016/01/03 v1.10 sin cos tan (DPC)
)
(/usr/share/texlive/texmf-dist/tex/latex/graphics-cfg/graphics.cfg
File: graphics.cfg 2016/06/04 v1.11 sample graphics configuration
)
Package graphics Info: Driver file: pdftex.def on input line 99.

(/usr/share/texlive/texmf-dist/tex/latex/graphics-def/pdftex.def
File: pdftex.def 2018/01/08 v1.0l Graphics/color driver for pdftex
))
\Gin@req@height=\dimen105
\Gin@req@width=\dimen106
)
(/usr/share/texlive/texmf-dist/tex/latex/oberdiek/epstopdf.sty
Package: epstopdf 2016/05/15 v2.6 Conversion with epstopdf on the fly (HO)

(/usr/share/texlive/texmf-dist/tex/latex/oberdiek/epstopdf-base.sty
Package: epstopdf-base 2016/05/15 v2.6 Base part for package epstopdf

(/usr/share/texlive/texmf-dist/tex/generic/oberdiek/infwarerr.sty
Package: infwarerr 2016/05/16 v1.4 Providing info/warning/error messages (HO)
)
(/usr/share/texlive/texmf-dist/tex/latex/oberdiek/grfext.sty
Package: grfext 2016/05/16 v1.2 Manage graphics extensions (HO)

(/usr/share/texlive/texmf-dist/tex/generic/oberdiek/kvdefinekeys.sty
Package: kvdefinekeys 2016/05/16 v1.4 Define keys (HO)

(/usr/share/texlive/texmf-dist/tex/generic/oberdiek/ltxcmds.sty
Package: ltxcmds 2016/05/16 v1.23 LaTeX kernel commands for general use (HO)
)))
(/usr/share/texlive/texmf-dist/tex/latex/oberdiek/kvoptions.sty
Package: kvoptions 2016/05/16 v3.12 Key value format for package options (HO)

(/usr/share/texlive/texmf-dist/tex/generic/oberdiek/kvsetkeys.sty
Package: kvsetkeys 2016/05/16 v1.17 Key value parser (HO)

(/usr/share/texlive/texmf-dist/tex/generic/oberdiek/etexcmds.sty
Package: etexcmds 2016/05/16 v1.6 Avoid name clashes with e-TeX commands (HO)

(/usr/share/texlive/texmf-dist/tex/generic/oberdiek/ifluatex.sty
Package: ifluatex 2016/05/16 v1.4 Provides the ifluatex switch (HO)
Package ifluatex Info: LuaTeX not detected.
)
Package etexcmds Info: Could not find \expanded.
(etexcmds)             That can mean that you are not using pdfTeX 1.50 or
(etexcmds)             that some package has redefined \expanded.
(etexcmds)             In the latter case, load this package earlier.
)))
(/usr/share/texlive/texmf-dist/tex/generic/oberdiek/pdftexcmds.sty
Package: pdftexcmds 2018/01/21 v0.26 Utility functions of pdfTeX for LuaTeX (HO
)

(/usr/share/texlive/texmf-dist/tex/generic/oberdiek/ifpdf.sty
Package: ifpdf 2017/03/15 v3.2 Provides the ifpdf switch
)
Package pdftexcmds Info: LuaTeX not detected.
Package pdftexcmds Info: \pdf@primitive is available.
Package pdftexcmds Info: \pdf@ifprimitive is available.
Package pdftexcmds Info: \pdfdraftmode found.
)
Package epstopdf-base Info: Redefining graphics rule for `.eps' on input line 4
38.
Package grfext Info: Graphics extension search list:
(grfext)             [.pdf,.png,.jpg,.mps,.jpeg,.jbig2,.jb2,.PDF,.PNG,.JPG,.JPE
G,.JBIG2,.JB2,.eps]
(grfext)             \AppendGraphicsExtensions on input line 456.

(/usr/share/texlive/texmf-dist/tex/latex/latexconfig/epstopdf-sys.cfg
File: epstopdf-sys.cfg 2010/07/13 v1.3 Configuration of (r)epstopdf for TeX Liv
e
)))
(/usr/share/texlive/texmf-dist/tex/latex/lastpage/lastpage.sty
Package: lastpage 2015/03/29 v1.2m Refers to last page's name (HMM; JPG)
)
(/usr/share/texlive/texmf-dist/tex/latex/base/ifthen.sty
Package: ifthen 2014/09/29 v1.1c Standard LaTeX ifthen package (DPC)
)
(/usr/share/texlive/texmf-dist/tex/latex/lineno/lineno.sty
Package: lineno 2005/11/02 line numbers on paragraphs v4.41
\linenopenalty=\count90
\output=\toks17
\linenoprevgraf=\count91
\linenumbersep=\dimen107
\linenumberwidth=\dimen108
\c@linenumber=\count92
\c@pagewiselinenumber=\count93
\c@LN@truepage=\count94
\c@internallinenumber=\count95
\c@internallinenumbers=\count96
\quotelinenumbersep=\dimen109
\bframerule=\dimen110
\bframesep=\dimen111
\bframebox=\box26
LaTeX Info: Redefining \\ on input line 3056.
)
(/usr/share/texlive/texmf-dist/tex/latex/float/float.sty
Package: float 2001/11/08 v1.3d Float enhancements (AL)
\c@float@type=\count97
\float@exts=\toks18
\float@box=\box27
\@float@everytoks=\toks19
\@floatcapt=\box28
)
(/usr/share/texlive/texmf-dist/tex/latex/amsmath/amsmath.sty
Package: amsmath 2017/09/02 v2.17a AMS math features
\@mathmargin=\skip55

For additional information on amsmath, use the `?' option.
(/usr/share/texlive/texmf-dist/tex/latex/amsmath/amstext.sty
Package: amstext 2000/06/29 v2.01 AMS text

(/usr/share/texlive/texmf-dist/tex/latex/amsmath/amsgen.sty
File: amsgen.sty 1999/11/30 v2.0 generic functions
\@emptytoks=\toks20
\ex@=\dimen112
))
(/usr/share/texlive/texmf-dist/tex/latex/amsmath/amsbsy.sty
Package: amsbsy 1999/11/29 v1.2d Bold Symbols
\pmbraise@=\dimen113
)
(/usr/share/texlive/texmf-dist/tex/latex/amsmath/amsopn.sty
Package: amsopn 2016/03/08 v2.02 operator names
)
\inf@bad=\count98
LaTeX Info: Redefining \frac on input line 213.
\uproot@=\count99
\leftroot@=\count100
LaTeX Info: Redefining \overline on input line 375.
\classnum@=\count101
\DOTSCASE@=\count102
LaTeX Info: Redefining \ldots on input line 472.
LaTeX Info: Redefining \dots on input line 475.
LaTeX Info: Redefining \cdots on input line 596.
\Mathstrutbox@=\box29
\strutbox@=\box30
\big@size=\dimen114
LaTeX Font Info:    Redeclaring font encoding OML on input line 712.
LaTeX Font Info:    Redeclaring font encoding OMS on input line 713.
\macc@depth=\count103
\c@MaxMatrixCols=\count104
\dotsspace@=\muskip10
\c@parentequation=\count105
\dspbrk@lvl=\count106
\tag@help=\toks21
\row@=\count107
\column@=\count108
\maxfields@=\count109
\andhelp@=\toks22
\eqnshift@=\dimen115
\alignsep@=\dimen116
\tagshift@=\dimen117
\tagwidth@=\dimen118
\totwidth@=\dimen119
\lineht@=\dimen120
\@envbody=\toks23
\multlinegap=\skip56
\multlinetaggap=\skip57
\mathdisplay@stack=\toks24
LaTeX Info: Redefining \[ on input line 2817.
LaTeX Info: Redefining \] on input line 2818.
)
(/usr/share/texlive/texmf-dist/tex/latex/setspace/setspace.sty
Package: setspace 2011/12/19 v6.7a set line spacing
)
(/usr/share/texlive/texmf-dist/tex/latex/enumitem/enumitem.sty
Package: enumitem 2011/09/28 v3.5.2 Customized lists
\labelindent=\skip58
\enit@outerparindent=\dimen121
\enit@toks=\toks25
\enit@inbox=\box31
\enitdp@description=\count110
)
(/usr/share/texlive/texmf-dist/tex/latex/psnfss/mathpazo.sty
Package: mathpazo 2005/04/12 PSNFSS-v9.2a Palatino w/ Pazo Math (D.Puga, WaS) 
\symupright=\mathgroup4
)
(/usr/share/texlive/texmf-dist/tex/latex/booktabs/booktabs.sty
Package: booktabs 2016/04/27 v1.618033 publication quality tables
\heavyrulewidth=\dimen122
\lightrulewidth=\dimen123
\cmidrulewidth=\dimen124
\belowrulesep=\dimen125
\belowbottomsep=\dimen126
\aboverulesep=\dimen127
\abovetopsep=\dimen128
\cmidrulesep=\dimen129
\cmidrulekern=\dimen130
\defaultaddspace=\dimen131
\@cmidla=\count111
\@cmidlb=\count112
\@aboverulesep=\dimen132
\@belowrulesep=\dimen133
\@thisruleclass=\count113
\@lastruleclass=\count114
\@thisrulewidth=\dimen134
)
(/usr/share/texlive/texmf-dist/tex/latex/titlesec/titlesec.sty
Package: titlesec 2016/03/21 v2.10.2 Sectioning titles
\ttl@box=\box32
\beforetitleunit=\skip59
\aftertitleunit=\skip60
\ttl@plus=\dimen135
\ttl@minus=\dimen136
\ttl@toksa=\toks26
\titlewidth=\dimen137
\titlewidthlast=\dimen138
\titlewidthfirst=\dimen139
)
(/usr/share/texlive/texmf-dist/tex/latex/etoolbox/etoolbox.sty
Package: etoolbox 2018/02/11 v2.5e e-TeX tools for LaTeX (JAW)
\etb@tempcnta=\count115
)
(/usr/share/texlive/texmf-dist/tex/latex/tabto-ltx/tabto.sty
Package: tabto 2013/03/25  v 1.3  Another tabbing mechanism
\CurrentLineWidth=\dimen140
)
(/usr/share/texlive/texmf-dist/tex/latex/xcolor/xcolor.sty
Package: xcolor 2016/05/11 v2.12 LaTeX color extensions (UK)

(/usr/share/texlive/texmf-dist/tex/latex/graphics-cfg/color.cfg
File: color.cfg 2016/01/02 v1.6 sample color configuration
)
Package xcolor Info: Driver file: pdftex.def on input line 225.

(/usr/share/texlive/texmf-dist/tex/latex/colortbl/colortbl.sty
Package: colortbl 2012/02/13 v1.0a Color table columns (DPC)

(/usr/share/texlive/texmf-dist/tex/latex/tools/array.sty
Package: array 2016/10/06 v2.4d Tabular extension package (FMi)
\col@sep=\dimen141
\extrarowheight=\dimen142
\NC@list=\toks27
\extratabsurround=\skip61
\backup@length=\skip62
)
\everycr=\toks28
\minrowclearance=\skip63
)
\rownum=\count116
Package xcolor Info: Model `cmy' substituted by `cmy0' on input line 1348.
Package xcolor Info: Model `hsb' substituted by `rgb' on input line 1352.
Package xcolor Info: Model `RGB' extended on input line 1364.
Package xcolor Info: Model `HTML' substituted by `rgb' on input line 1366.
Package xcolor Info: Model `Hsb' substituted by `hsb' on input line 1367.
Package xcolor Info: Model `tHsb' substituted by `hsb' on input line 1368.
Package xcolor Info: Model `HSB' substituted by `hsb' on input line 1369.
Package xcolor Info: Model `Gray' substituted by `gray' on input line 1370.
Package xcolor Info: Model `wave' substituted by `hsb' on input line 1371.
)
(/usr/share/texlive/texmf-dist/tex/latex/soul/soul.sty
Package: soul 2003/11/17 v2.4 letterspacing/underlining (mf)
\SOUL@word=\toks29
\SOUL@lasttoken=\toks30
\SOUL@cmds=\toks31
\SOUL@buffer=\toks32
\SOUL@token=\toks33
\SOUL@spaceskip=\skip64
\SOUL@ttwidth=\dimen143
\SOUL@uldp=\dimen144
\SOUL@ulht=\dimen145
)
(/usr/share/texlive/texmf-dist/tex/latex/multirow/multirow.sty
Package: multirow 2016/11/25 v2.2 Span multiple rows of a table
\multirow@colwidth=\skip65
\multirow@cntb=\count117
\multirow@dima=\skip66
\bigstrutjot=\dimen146
)
(/usr/share/texlive/texmf-dist/tex/latex/microtype/microtype.sty
Package: microtype 2018/01/14 v2.7a Micro-typographical refinements (RS)
\MT@toks=\toks34
\MT@count=\count118
LaTeX Info: Redefining \textls on input line 793.
\MT@outer@kern=\dimen147
LaTeX Info: Redefining \textmicrotypecontext on input line 1339.
\MT@listname@count=\count119

(/usr/share/texlive/texmf-dist/tex/latex/microtype/microtype-pdftex.def
File: microtype-pdftex.def 2018/01/14 v2.7a Definitions specific to pdftex (RS)

LaTeX Info: Redefining \lsstyle on input line 913.
LaTeX Info: Redefining \lslig on input line 913.
\MT@outer@space=\skip67
)
Package microtype Info: Loading configuration file microtype.cfg.

(/usr/share/texlive/texmf-dist/tex/latex/microtype/microtype.cfg
File: microtype.cfg 2018/01/14 v2.7a microtype main configuration file (RS)
))
(/usr/share/texlive/texmf-dist/tex/latex/pgf/frontendlayer/tikz.sty
(/usr/share/texlive/texmf-dist/tex/latex/pgf/basiclayer/pgf.sty
(/usr/share/texlive/texmf-dist/tex/latex/pgf/utilities/pgfrcs.sty
(/usr/share/texlive/texmf-dist/tex/generic/pgf/utilities/pgfutil-common.tex
\pgfutil@everybye=\toks35
\pgfutil@tempdima=\dimen148
\pgfutil@tempdimb=\dimen149

(/usr/share/texlive/texmf-dist/tex/generic/pgf/utilities/pgfutil-common-lists.t
ex)) (/usr/share/texlive/texmf-dist/tex/generic/pgf/utilities/pgfutil-latex.def
\pgfutil@abb=\box33
(/usr/share/texlive/texmf-dist/tex/latex/ms/everyshi.sty
Package: everyshi 2001/05/15 v3.00 EveryShipout Package (MS)
))
(/usr/share/texlive/texmf-dist/tex/generic/pgf/utilities/pgfrcs.code.tex
Package: pgfrcs 2015/08/07 v3.0.1a (rcs-revision 1.31)
))
Package: pgf 2015/08/07 v3.0.1a (rcs-revision 1.15)

(/usr/share/texlive/texmf-dist/tex/latex/pgf/basiclayer/pgfcore.sty
(/usr/share/texlive/texmf-dist/tex/latex/pgf/systemlayer/pgfsys.sty
(/usr/share/texlive/texmf-dist/tex/generic/pgf/systemlayer/pgfsys.code.tex
Package: pgfsys 2014/07/09 v3.0.1a (rcs-revision 1.48)

(/usr/share/texlive/texmf-dist/tex/generic/pgf/utilities/pgfkeys.code.tex
\pgfkeys@pathtoks=\toks36
\pgfkeys@temptoks=\toks37

(/usr/share/texlive/texmf-dist/tex/generic/pgf/utilities/pgfkeysfiltered.code.t
ex
\pgfkeys@tmptoks=\toks38
))
\pgf@x=\dimen150
\pgf@y=\dimen151
\pgf@xa=\dimen152
\pgf@ya=\dimen153
\pgf@xb=\dimen154
\pgf@yb=\dimen155
\pgf@xc=\dimen156
\pgf@yc=\dimen157
\w@pgf@writea=\write3
\r@pgf@reada=\read1
\c@pgf@counta=\count120
\c@pgf@countb=\count121
\c@pgf@countc=\count122
\c@pgf@countd=\count123
\t@pgf@toka=\toks39
\t@pgf@tokb=\toks40
\t@pgf@tokc=\toks41
 (/usr/share/texlive/texmf-dist/tex/generic/pgf/systemlayer/pgf.cfg
File: pgf.cfg 2008/05/14  (rcs-revision 1.7)
)
Driver file for pgf: pgfsys-pdftex.def

(/usr/share/texlive/texmf-dist/tex/generic/pgf/systemlayer/pgfsys-pdftex.def
File: pgfsys-pdftex.def 2014/10/11  (rcs-revision 1.35)

(/usr/share/texlive/texmf-dist/tex/generic/pgf/systemlayer/pgfsys-common-pdf.de
f
File: pgfsys-common-pdf.def 2013/10/10  (rcs-revision 1.13)
)))
(/usr/share/texlive/texmf-dist/tex/generic/pgf/systemlayer/pgfsyssoftpath.code.
tex
File: pgfsyssoftpath.code.tex 2013/09/09  (rcs-revision 1.9)
\pgfsyssoftpath@smallbuffer@items=\count124
\pgfsyssoftpath@bigbuffer@items=\count125
)
(/usr/share/texlive/texmf-dist/tex/generic/pgf/systemlayer/pgfsysprotocol.code.
tex
File: pgfsysprotocol.code.tex 2006/10/16  (rcs-revision 1.4)
))
(/usr/share/texlive/texmf-dist/tex/generic/pgf/basiclayer/pgfcore.code.tex
Package: pgfcore 2010/04/11 v3.0.1a (rcs-revision 1.7)

(/usr/share/texlive/texmf-dist/tex/generic/pgf/math/pgfmath.code.tex
(/usr/share/texlive/texmf-dist/tex/generic/pgf/math/pgfmathcalc.code.tex
(/usr/share/texlive/texmf-dist/tex/generic/pgf/math/pgfmathutil.code.tex)
(/usr/share/texlive/texmf-dist/tex/generic/pgf/math/pgfmathparser.code.tex
\pgfmath@dimen=\dimen158
\pgfmath@count=\count126
\pgfmath@box=\box34
\pgfmath@toks=\toks42
\pgfmath@stack@operand=\toks43
\pgfmath@stack@operation=\toks44
)
(/usr/share/texlive/texmf-dist/tex/generic/pgf/math/pgfmathfunctions.code.tex
(/usr/share/texlive/texmf-dist/tex/generic/pgf/math/pgfmathfunctions.basic.code
.tex)
(/usr/share/texlive/texmf-dist/tex/generic/pgf/math/pgfmathfunctions.trigonomet
ric.code.tex)
(/usr/share/texlive/texmf-dist/tex/generic/pgf/math/pgfmathfunctions.random.cod
e.tex)
(/usr/share/texlive/texmf-dist/tex/generic/pgf/math/pgfmathfunctions.comparison
.code.tex)
(/usr/share/texlive/texmf-dist/tex/generic/pgf/math/pgfmathfunctions.base.code.
tex)
(/usr/share/texlive/texmf-dist/tex/generic/pgf/math/pgfmathfunctions.round.code
.tex)
(/usr/share/texlive/texmf-dist/tex/generic/pgf/math/pgfmathfunctions.misc.code.
tex)
(/usr/share/texlive/texmf-dist/tex/generic/pgf/math/pgfmathfunctions.integerari
thmetics.code.tex)))
(/usr/share/texlive/texmf-dist/tex/generic/pgf/math/pgfmathfloat.code.tex
\c@pgfmathroundto@lastzeros=\count127
))
(/usr/share/texlive/texmf-dist/tex/generic/pgf/basiclayer/pgfcorepoints.code.te
x
File: pgfcorepoints.code.tex 2013/10/07  (rcs-revision 1.27)
\pgf@picminx=\dimen159
\pgf@picmaxx=\dimen160
\pgf@picminy=\dimen161
\pgf@picmaxy=\dimen162
\pgf@pathminx=\dimen163
\pgf@pathmaxx=\dimen164
\pgf@pathminy=\dimen165
\pgf@pathmaxy=\dimen166
\pgf@xx=\dimen167
\pgf@xy=\dimen168
\pgf@yx=\dimen169
\pgf@yy=\dimen170
\pgf@zx=\dimen171
\pgf@zy=\dimen172
)
(/usr/share/texlive/texmf-dist/tex/generic/pgf/basiclayer/pgfcorepathconstruct.
code.tex
File: pgfcorepathconstruct.code.tex 2013/10/07  (rcs-revision 1.29)
\pgf@path@lastx=\dimen173
\pgf@path@lasty=\dimen174
)
(/usr/share/texlive/texmf-dist/tex/generic/pgf/basiclayer/pgfcorepathusage.code
.tex
File: pgfcorepathusage.code.tex 2014/11/02  (rcs-revision 1.24)
\pgf@shorten@end@additional=\dimen175
\pgf@shorten@start@additional=\dimen176
)
(/usr/share/texlive/texmf-dist/tex/generic/pgf/basiclayer/pgfcorescopes.code.te
x
File: pgfcorescopes.code.tex 2015/05/08  (rcs-revision 1.46)
\pgfpic=\box35
\pgf@hbox=\box36
\pgf@layerbox@main=\box37
\pgf@picture@serial@count=\count128
)
(/usr/share/texlive/texmf-dist/tex/generic/pgf/basiclayer/pgfcoregraphicstate.c
ode.tex
File: pgfcoregraphicstate.code.tex 2014/11/02  (rcs-revision 1.12)
\pgflinewidth=\dimen177
)
(/usr/share/texlive/texmf-dist/tex/generic/pgf/basiclayer/pgfcoretransformation
s.code.tex
File: pgfcoretransformations.code.tex 2015/08/07  (rcs-revision 1.20)
\pgf@pt@x=\dimen178
\pgf@pt@y=\dimen179
\pgf@pt@temp=\dimen180
)
(/usr/share/texlive/texmf-dist/tex/generic/pgf/basiclayer/pgfcorequick.code.tex
File: pgfcorequick.code.tex 2008/10/09  (rcs-revision 1.3)
)
(/usr/share/texlive/texmf-dist/tex/generic/pgf/basiclayer/pgfcoreobjects.code.t
ex
File: pgfcoreobjects.code.tex 2006/10/11  (rcs-revision 1.2)
)
(/usr/share/texlive/texmf-dist/tex/generic/pgf/basiclayer/pgfcorepathprocessing
.code.tex
File: pgfcorepathprocessing.code.tex 2013/09/09  (rcs-revision 1.9)
)
(/usr/share/texlive/texmf-dist/tex/generic/pgf/basiclayer/pgfcorearrows.code.te
x
File: pgfcorearrows.code.tex 2015/05/14  (rcs-revision 1.43)
\pgfarrowsep=\dimen181
)
(/usr/share/texlive/texmf-dist/tex/generic/pgf/basiclayer/pgfcoreshade.code.tex
File: pgfcoreshade.code.tex 2013/07/15  (rcs-revision 1.15)
\pgf@max=\dimen182
\pgf@sys@shading@range@num=\count129
)
(/usr/share/texlive/texmf-dist/tex/generic/pgf/basiclayer/pgfcoreimage.code.tex
File: pgfcoreimage.code.tex 2013/07/15  (rcs-revision 1.18)

(/usr/share/texlive/texmf-dist/tex/generic/pgf/basiclayer/pgfcoreexternal.code.
tex
File: pgfcoreexternal.code.tex 2014/07/09  (rcs-revision 1.21)
\pgfexternal@startupbox=\box38
))
(/usr/share/texlive/texmf-dist/tex/generic/pgf/basiclayer/pgfcorelayers.code.te
x
File: pgfcorelayers.code.tex 2013/07/18  (rcs-revision 1.7)
)
(/usr/share/texlive/texmf-dist/tex/generic/pgf/basiclayer/pgfcoretransparency.c
ode.tex
File: pgfcoretransparency.code.tex 2013/09/30  (rcs-revision 1.5)
)
(/usr/share/texlive/texmf-dist/tex/generic/pgf/basiclayer/pgfcorepatterns.code.
tex
File: pgfcorepatterns.code.tex 2013/11/07  (rcs-revision 1.5)
)))
(/usr/share/texlive/texmf-dist/tex/generic/pgf/modules/pgfmoduleshapes.code.tex
File: pgfmoduleshapes.code.tex 2014/03/21  (rcs-revision 1.35)
\pgfnodeparttextbox=\box39
) (/usr/share/texlive/texmf-dist/tex/generic/pgf/modules/pgfmoduleplot.code.tex
File: pgfmoduleplot.code.tex 2015/08/03  (rcs-revision 1.13)
)
(/usr/share/texlive/texmf-dist/tex/latex/pgf/compatibility/pgfcomp-version-0-65
.sty
Package: pgfcomp-version-0-65 2007/07/03 v3.0.1a (rcs-revision 1.7)
\pgf@nodesepstart=\dimen183
\pgf@nodesepend=\dimen184
)
(/usr/share/texlive/texmf-dist/tex/latex/pgf/compatibility/pgfcomp-version-1-18
.sty
Package: pgfcomp-version-1-18 2007/07/23 v3.0.1a (rcs-revision 1.1)
)) (/usr/share/texlive/texmf-dist/tex/latex/pgf/utilities/pgffor.sty
(/usr/share/texlive/texmf-dist/tex/latex/pgf/utilities/pgfkeys.sty
(/usr/share/texlive/texmf-dist/tex/generic/pgf/utilities/pgfkeys.code.tex))
(/usr/share/texlive/texmf-dist/tex/latex/pgf/math/pgfmath.sty
(/usr/share/texlive/texmf-dist/tex/generic/pgf/math/pgfmath.code.tex))
(/usr/share/texlive/texmf-dist/tex/generic/pgf/utilities/pgffor.code.tex
Package: pgffor 2013/12/13 v3.0.1a (rcs-revision 1.25)

(/usr/share/texlive/texmf-dist/tex/generic/pgf/math/pgfmath.code.tex)
\pgffor@iter=\dimen185
\pgffor@skip=\dimen186
\pgffor@stack=\toks45
\pgffor@toks=\toks46
))
(/usr/share/texlive/texmf-dist/tex/generic/pgf/frontendlayer/tikz/tikz.code.tex
Package: tikz 2015/08/07 v3.0.1a (rcs-revision 1.151)

(/usr/share/texlive/texmf-dist/tex/generic/pgf/libraries/pgflibraryplothandlers
.code.tex
File: pgflibraryplothandlers.code.tex 2013/08/31 v3.0.1a (rcs-revision 1.20)
\pgf@plot@mark@count=\count130
\pgfplotmarksize=\dimen187
)
\tikz@lastx=\dimen188
\tikz@lasty=\dimen189
\tikz@lastxsaved=\dimen190
\tikz@lastysaved=\dimen191
\tikzleveldistance=\dimen192
\tikzsiblingdistance=\dimen193
\tikz@figbox=\box40
\tikz@figbox@bg=\box41
\tikz@tempbox=\box42
\tikz@tempbox@bg=\box43
\tikztreelevel=\count131
\tikznumberofchildren=\count132
\tikznumberofcurrentchild=\count133
\tikz@fig@count=\count134

(/usr/share/texlive/texmf-dist/tex/generic/pgf/modules/pgfmodulematrix.code.tex
File: pgfmodulematrix.code.tex 2013/09/17  (rcs-revision 1.8)
\pgfmatrixcurrentrow=\count135
\pgfmatrixcurrentcolumn=\count136
\pgf@matrix@numberofcolumns=\count137
)
\tikz@expandcount=\count138

(/usr/share/texlive/texmf-dist/tex/generic/pgf/frontendlayer/tikz/libraries/tik
zlibrarytopaths.code.tex
File: tikzlibrarytopaths.code.tex 2008/06/17 v3.0.1a (rcs-revision 1.2)
)))
(/usr/share/texlive/texmf-dist/tex/latex/totcount/totcount.sty
Package: totcount 2011/01/25 v1.2 package for gettingthe total value of LaTeX c
ounters
)
(/home/rawinand/Downloads/ijms-659682-proofreading si/Definitions/journalnames.
tex) (/usr/share/texlive/texmf-dist/tex/latex/amscls/amsthm.sty
Package: amsthm 2017/10/31 v2.20.4
\thm@style=\toks47
\thm@bodyfont=\toks48
\thm@headfont=\toks49
\thm@notefont=\toks50
\thm@headpunct=\toks51
\thm@preskip=\skip68
\thm@postskip=\skip69
\thm@headsep=\skip70
\dth@everypar=\toks52
)
\c@theorem=\count139
\c@lemma=\count140
\c@corollary=\count141
\c@proposition=\count142
\c@characterization=\count143
\c@property=\count144
\c@problem=\count145
\c@example=\count146
\c@examplesanddefinitions=\count147
\c@remark=\count148
\c@definition=\count149
\c@hypothesis=\count150
\c@notation=\count151
\c@assumption=\count152

(/usr/share/texlive/texmf-dist/tex/latex/hyphenat/hyphenat.sty
Package: hyphenat 2009/09/02 v2.3c hyphenation utilities
\langwohyphens=\language3
LaTeX Info: Redefining \_ on input line 43.
)
(/usr/share/texlive/texmf-dist/tex/latex/natbib/natbib.sty
Package: natbib 2010/09/13 8.31b (PWD, AO)
\bibhang=\skip71
\bibsep=\skip72
LaTeX Info: Redefining \cite on input line 694.
\c@NAT@ctr=\count153
)
(/usr/share/texlive/texmf-dist/tex/latex/hyperref/hyperref.sty
Package: hyperref 2018/02/06 v6.86b Hypertext links for LaTeX

(/usr/share/texlive/texmf-dist/tex/generic/oberdiek/hobsub-hyperref.sty
Package: hobsub-hyperref 2016/05/16 v1.14 Bundle oberdiek, subset hyperref (HO)


(/usr/share/texlive/texmf-dist/tex/generic/oberdiek/hobsub-generic.sty
Package: hobsub-generic 2016/05/16 v1.14 Bundle oberdiek, subset generic (HO)
Package: hobsub 2016/05/16 v1.14 Construct package bundles (HO)
Package hobsub Info: Skipping package `infwarerr' (already loaded).
Package hobsub Info: Skipping package `ltxcmds' (already loaded).
Package hobsub Info: Skipping package `ifluatex' (already loaded).
Package: ifvtex 2016/05/16 v1.6 Detect VTeX and its facilities (HO)
Package ifvtex Info: VTeX not detected.
Package: intcalc 2016/05/16 v1.2 Expandable calculations with integers (HO)
Package hobsub Info: Skipping package `ifpdf' (already loaded).
Package hobsub Info: Skipping package `etexcmds' (already loaded).
Package hobsub Info: Skipping package `kvsetkeys' (already loaded).
Package hobsub Info: Skipping package `kvdefinekeys' (already loaded).
Package hobsub Info: Skipping package `pdftexcmds' (already loaded).
Package: pdfescape 2016/05/16 v1.14 Implements pdfTeX's escape features (HO)
Package: bigintcalc 2016/05/16 v1.4 Expandable calculations on big integers (HO
)
Package: bitset 2016/05/16 v1.2 Handle bit-vector datatype (HO)
Package: uniquecounter 2016/05/16 v1.3 Provide unlimited unique counter (HO)
)
Package hobsub Info: Skipping package `hobsub' (already loaded).
Package: letltxmacro 2016/05/16 v1.5 Let assignment for LaTeX macros (HO)
Package: hopatch 2016/05/16 v1.3 Wrapper for package hooks (HO)
Package: xcolor-patch 2016/05/16 xcolor patch
Package: atveryend 2016/05/16 v1.9 Hooks at the very end of document (HO)
Package: atbegshi 2016/06/09 v1.18 At begin shipout hook (HO)
Package: refcount 2016/05/16 v3.5 Data extraction from label references (HO)
Package: hycolor 2016/05/16 v1.8 Color options for hyperref/bookmark (HO)
)
(/usr/share/texlive/texmf-dist/tex/generic/ifxetex/ifxetex.sty
Package: ifxetex 2010/09/12 v0.6 Provides ifxetex conditional
)
(/usr/share/texlive/texmf-dist/tex/latex/oberdiek/auxhook.sty
Package: auxhook 2016/05/16 v1.4 Hooks for auxiliary files (HO)
)
\@linkdim=\dimen194
\Hy@linkcounter=\count154
\Hy@pagecounter=\count155

(/usr/share/texlive/texmf-dist/tex/latex/hyperref/pd1enc.def
File: pd1enc.def 2018/02/06 v6.86b Hyperref: PDFDocEncoding definition (HO)
Now handling font encoding PD1 ...
... no UTF-8 mapping file for font encoding PD1
)
\Hy@SavedSpaceFactor=\count156

(/usr/share/texlive/texmf-dist/tex/latex/latexconfig/hyperref.cfg
File: hyperref.cfg 2002/06/06 v1.2 hyperref configuration of TeXLive
)
Package hyperref Info: Option `unicode' set `true' on input line 4383.

(/usr/share/texlive/texmf-dist/tex/latex/hyperref/puenc.def
File: puenc.def 2018/02/06 v6.86b Hyperref: PDF Unicode definition (HO)
Now handling font encoding PU ...
... no UTF-8 mapping file for font encoding PU
)
Package hyperref Info: Option `bookmarksopen' set `true' on input line 4383.
Package hyperref Info: Option `pdffitwindow' set `true' on input line 4383.
Package hyperref Info: Option `colorlinks' set `true' on input line 4383.
Package hyperref Info: Option `hyperfootnotes' set `false' on input line 4383.
Package hyperref Info: Hyper figures OFF on input line 4509.
Package hyperref Info: Link nesting OFF on input line 4514.
Package hyperref Info: Hyper index ON on input line 4517.
Package hyperref Info: Plain pages OFF on input line 4524.
Package hyperref Info: Backreferencing OFF on input line 4529.
Package hyperref Info: Implicit mode ON; LaTeX internals redefined.
Package hyperref Info: Bookmarks ON on input line 4762.
\c@Hy@tempcnt=\count157

(/usr/share/texlive/texmf-dist/tex/latex/url/url.sty
\Urlmuskip=\muskip11
Package: url 2013/09/16  ver 3.4  Verb mode for urls, etc.
)
LaTeX Info: Redefining \url on input line 5115.
\XeTeXLinkMargin=\dimen195
\Fld@menulength=\count158
\Field@Width=\dimen196
\Fld@charsize=\dimen197
Package hyperref Info: Hyper figures OFF on input line 6369.
Package hyperref Info: Link nesting OFF on input line 6374.
Package hyperref Info: Hyper index ON on input line 6377.
Package hyperref Info: backreferencing OFF on input line 6384.
Package hyperref Info: Link coloring ON on input line 6387.
Package hyperref Info: Link coloring with OCG OFF on input line 6394.
Package hyperref Info: PDF/A mode OFF on input line 6399.
LaTeX Info: Redefining \ref on input line 6439.
LaTeX Info: Redefining \pageref on input line 6443.
\Hy@abspage=\count159
\c@Item=\count160
)
Package hyperref Info: Driver: hpdftex.

(/usr/share/texlive/texmf-dist/tex/latex/hyperref/hpdftex.def
File: hpdftex.def 2018/02/06 v6.86b Hyperref driver for pdfTeX
\Fld@listcount=\count161
\c@bookmark@seq@number=\count162

(/usr/share/texlive/texmf-dist/tex/latex/oberdiek/rerunfilecheck.sty
Package: rerunfilecheck 2016/05/16 v1.8 Rerun checks for auxiliary files (HO)
Package uniquecounter Info: New unique counter `rerunfilecheck' on input line 2
82.
)
\Hy@SectionHShift=\skip73
)
(/usr/share/texlive/texmf-dist/tex/latex/footmisc/footmisc.sty
Package: footmisc 2011/06/06 v5.5b a miscellany of footnote facilities
\FN@temptoken=\toks53
\footnotemargin=\dimen198
\c@pp@next@reset=\count163
Package footmisc Info: Declaring symbol style bringhurst on input line 855.
Package footmisc Info: Declaring symbol style chicago on input line 863.
Package footmisc Info: Declaring symbol style wiley on input line 872.
Package footmisc Info: Declaring symbol style lamport-robust on input line 883.

Package footmisc Info: Declaring symbol style lamport* on input line 903.
Package footmisc Info: Declaring symbol style lamport*-robust on input line 924
.
)
\c@page@totc=\count164

(/usr/share/texlive/texmf-dist/tex/latex/titlesec/block.tss
File: block.tss 2016/03/15
)
(/usr/share/texlive/texmf-dist/tex/latex/geometry/geometry.sty
Package: geometry 2010/09/12 v5.6 Page Geometry
\Gm@cnth=\count165
\Gm@cntv=\count166
\c@Gm@tempcnt=\count167
\Gm@bindingoffset=\dimen199
\Gm@wd@mp=\dimen256
\Gm@odd@mp=\dimen257
\Gm@even@mp=\dimen258
\Gm@layoutwidth=\dimen259
\Gm@layoutheight=\dimen260
\Gm@layouthoffset=\dimen261
\Gm@layoutvoffset=\dimen262
\Gm@dimlist=\toks54
)
(/usr/share/texlive/texmf-dist/tex/latex/caption/newfloat.sty
Package: newfloat 2015/09/17 v1.1-109 Defining new floating environments (AR)
)
Package newfloat Info: New float `listing' with options `' on input line 986.
\c@listing=\count168
Package newfloat Info: float type `listing'=4 on input line 986.
Package newfloat Info: New float `boxenv' with options `name=Box' on input line
 987.
\c@boxenv=\count169
Package newfloat Info: float type `boxenv'=8 on input line 987.
Package newfloat Info: New float `chart' with options `' on input line 988.
\c@chart=\count170
Package newfloat Info: float type `chart'=16 on input line 988.
Package newfloat Info: New float `scheme' with options `' on input line 989.
\c@scheme=\count171
Package newfloat Info: float type `scheme'=32 on input line 989.

(/usr/share/texlive/texmf-dist/tex/latex/caption/caption.sty
Package: caption 2016/02/21 v3.3-144 Customizing captions (AR)

(/usr/share/texlive/texmf-dist/tex/latex/caption/caption3.sty
Package: caption3 2016/05/22 v1.7-166 caption3 kernel (AR)
Package caption3 Info: TeX engine: e-TeX on input line 67.
\captionmargin=\dimen263
\captionmargin@=\dimen264
\captionwidth=\dimen265
\caption@tempdima=\dimen266
\caption@indent=\dimen267
\caption@parindent=\dimen268
\caption@hangindent=\dimen269
)
\c@ContinuedFloat=\count172
Package caption Info: float package is loaded.
Package caption Info: hyperref package is loaded.
)
\@justcentbox=\box44
\wideitemsep=\skip74
)
(/usr/share/texlive/texmf-dist/tex/latex/oberdiek/pdflscape.sty
Package: pdflscape 2016/05/14 v0.11 Display of landscape pages in PDF (HO)

(/usr/share/texlive/texmf-dist/tex/latex/graphics/lscape.sty
Package: lscape 2000/10/22 v3.01 Landscape Pages (DPC)
))
(/usr/share/texlive/texmf-dist/tex/latex/tools/longtable.sty
Package: longtable 2014/10/28 v4.11 Multi-page Table package (DPC)
\LTleft=\skip75
\LTright=\skip76
\LTpre=\skip77
\LTpost=\skip78
\LTchunksize=\count173
\LTcapwidth=\dimen270
\LT@head=\box45
\LT@firsthead=\box46
\LT@foot=\box47
\LT@lastfoot=\box48
\LT@cols=\count174
\LT@rows=\count175
\c@LT@tables=\count176
\c@LT@chunks=\count177
\LT@p@ftn=\toks55
)
(/usr/share/texlive/texmf-dist/tex/latex/threeparttable/threeparttable.sty
Package: threeparttable 2003/06/13  v 3.0
\@tempboxb=\box49
)
(/home/rawinand/Downloads/ijms-659682-proofreading si/ijms-659682-proofreading 
si.aux)
\openout1 = `"ijms-659682-proofreading si.aux"'.

LaTeX Font Info:    Checking defaults for OML/cmm/m/it on input line 16.
LaTeX Font Info:    ... okay on input line 16.
LaTeX Font Info:    Checking defaults for T1/cmr/m/n on input line 16.
LaTeX Font Info:    ... okay on input line 16.
LaTeX Font Info:    Checking defaults for OT1/cmr/m/n on input line 16.
LaTeX Font Info:    ... okay on input line 16.
LaTeX Font Info:    Checking defaults for OMS/cmsy/m/n on input line 16.
LaTeX Font Info:    ... okay on input line 16.
LaTeX Font Info:    Checking defaults for OMX/cmex/m/n on input line 16.
LaTeX Font Info:    ... okay on input line 16.
LaTeX Font Info:    Checking defaults for U/cmr/m/n on input line 16.
LaTeX Font Info:    ... okay on input line 16.
LaTeX Font Info:    Checking defaults for PD1/pdf/m/n on input line 16.
LaTeX Font Info:    ... okay on input line 16.
LaTeX Font Info:    Checking defaults for PU/pdf/m/n on input line 16.
LaTeX Font Info:    ... okay on input line 16.
LaTeX Font Info:    Try loading font information for T1+ppl on input line 16.
 (/usr/share/texlive/texmf-dist/tex/latex/psnfss/t1ppl.fd
File: t1ppl.fd 2001/06/04 font definitions for T1/ppl.
)
(/usr/share/texlive/texmf-dist/tex/context/base/mkii/supp-pdf.mkii
[Loading MPS to PDF converter (version 2006.09.02).]
\scratchcounter=\count178
\scratchdimen=\dimen271
\scratchbox=\box50
\nofMPsegments=\count179
\nofMParguments=\count180
\everyMPshowfont=\toks56
\MPscratchCnt=\count181
\MPscratchDim=\dimen272
\MPnumerator=\count182
\makeMPintoPDFobject=\count183
\everyMPtoPDFconversion=\toks57
)
Package lastpage Info: Please have a look at the pageslts package at
(lastpage)             https://www.ctan.org/pkg/pageslts
(lastpage)             ! on input line 16.
LaTeX Info: Redefining \microtypecontext on input line 16.
Package microtype Info: Generating PDF output.
Package microtype Info: Character protrusion enabled (level 2).
Package microtype Info: Using default protrusion set `alltext'.
Package microtype Info: Automatic font expansion enabled (level 2),
(microtype)             stretch: 20, shrink: 20, step: 1, non-selected.
Package microtype Info: Using default expansion set `basictext'.
Package microtype Info: No adjustment of tracking.
Package microtype Info: No adjustment of interword spacing.
Package microtype Info: No adjustment of character kerning.
 (/usr/share/texlive/texmf-dist/tex/latex/microtype/mt-ppl.cfg
File: mt-ppl.cfg 2005/11/16 v1.6 microtype config. file: Palatino (RS)
)
ABD: EveryShipout initializing macros
\AtBeginShipoutBox=\box51
Package hyperref Info: Link coloring ON on input line 16.

(/usr/share/texlive/texmf-dist/tex/latex/hyperref/nameref.sty
Package: nameref 2016/05/21 v2.44 Cross-referencing by name of section

(/usr/share/texlive/texmf-dist/tex/generic/oberdiek/gettitlestring.sty
Package: gettitlestring 2016/05/16 v1.5 Cleanup title references (HO)
)
\c@section@level=\count184
)
LaTeX Info: Redefining \ref on input line 16.
LaTeX Info: Redefining \pageref on input line 16.
LaTeX Info: Redefining \nameref on input line 16.

(/home/rawinand/Downloads/ijms-659682-proofreading si/ijms-659682-proofreading 
si.out)
(/home/rawinand/Downloads/ijms-659682-proofreading si/ijms-659682-proofreading 
si.out)
\@outlinefile=\write4
\openout4 = `"ijms-659682-proofreading si.out"'.

\symAMSb=\mathgroup5

*geometry* detected driver: pdftex
*geometry* verbose mode - [ preamble ] result:
* driver: pdftex
* paper: <default>
* layout: <same size as paper>
* layoutoffset:(h,v)=(0.0pt,0.0pt)
* modes: includehead includefoot 
* h-part:(L,W,R)=(76.82234pt, 443.86319pt, 76.82234pt)
* v-part:(T,H,B)=(51.21504pt, 751.15268pt, 42.67912pt)
* \paperwidth=597.50787pt
* \paperheight=845.04684pt
* \textwidth=443.86319pt
* \textheight=684.15268pt
* \oddsidemargin=4.55235pt
* \evensidemargin=4.55235pt
* \topmargin=-21.05495pt
* \headheight=12.0pt
* \headsep=25.0pt
* \topskip=10.0pt
* \footskip=30.0pt
* \marginparwidth=57.0pt
* \marginparsep=11.0pt
* \columnsep=10.0pt
* \skip\footins=34.14322pt
* \hoffset=0.0pt
* \voffset=0.0pt
* \mag=1000
* \@twocolumnfalse
* \@twosidefalse
* \@mparswitchfalse
* \@reversemarginfalse
* (1in=72.27pt=25.4mm, 1cm=28.453pt)

Package caption Info: Begin \AtBeginDocument code.
Package caption Info: longtable package is loaded.
(/usr/share/texlive/texmf-dist/tex/latex/caption/ltcaption.sty
Package: ltcaption 2013/06/09 v1.4-94 longtable captions (AR)
)
Package caption Info: threeparttable package is loaded.
Package caption Info: End \AtBeginDocument code.
LaTeX Font Info:    Font shape `T1/ppl/bx/n' in size <18> not available
(Font)              Font shape `T1/ppl/b/n' tried instead on input line 20.
LaTeX Font Info:    Font shape `T1/ppl/bx/n' in size <10> not available
(Font)              Font shape `T1/ppl/b/n' tried instead on input line 20.
LaTeX Font Info:    Try loading font information for OT1+ppl on input line 20.

(/usr/share/texlive/texmf-dist/tex/latex/psnfss/ot1ppl.fd
File: ot1ppl.fd 2001/06/04 font definitions for OT1/ppl.
)
LaTeX Font Info:    Try loading font information for OML+zplm on input line 20.


(/usr/share/texlive/texmf-dist/tex/latex/psnfss/omlzplm.fd
File: omlzplm.fd 2002/09/08 Fontinst v1.914 font definitions for OML/zplm.
)
LaTeX Font Info:    Try loading font information for OMS+zplm on input line 20.


(/usr/share/texlive/texmf-dist/tex/latex/psnfss/omszplm.fd
File: omszplm.fd 2002/09/08 Fontinst v1.914 font definitions for OMS/zplm.
)
LaTeX Font Info:    Try loading font information for OMX+zplm on input line 20.


(/usr/share/texlive/texmf-dist/tex/latex/psnfss/omxzplm.fd
File: omxzplm.fd 2002/09/08 Fontinst v1.914 font definitions for OMX/zplm.
)
LaTeX Font Info:    Try loading font information for OT1+zplm on input line 20.


(/usr/share/texlive/texmf-dist/tex/latex/psnfss/ot1zplm.fd
File: ot1zplm.fd 2002/09/08 Fontinst v1.914 font definitions for OT1/zplm.
)
Package microtype Info: Loading generic protrusion settings for font family
(microtype)             `zplm' (encoding: OT1).
(microtype)             For optimal results, create family-specific settings.
(microtype)             See the microtype manual for details.
LaTeX Font Info:    Font shape `U/msb/m/n' will be
(Font)              scaled to size 10.42007pt on input line 20.

(/usr/share/texlive/texmf-dist/tex/latex/microtype/mt-msb.cfg
File: mt-msb.cfg 2005/06/01 v1.0 microtype config. file: AMS symbols (b) (RS)
)
LaTeX Font Info:    Font shape `U/msb/m/n' will be
(Font)              scaled to size 7.91925pt on input line 20.
LaTeX Font Info:    Font shape `U/msb/m/n' will be
(Font)              scaled to size 6.25204pt on input line 20.
 [1{/var/lib/texmf/fonts/map/pdftex/updmap/pdftex.map}

]
LaTeX Font Info:    Font shape `T1/ppl/bx/n' in size <9> not available
(Font)              Font shape `T1/ppl/b/n' tried instead on input line 37.
LaTeX Font Info:    Font shape `U/msb/m/n' will be
(Font)              scaled to size 9.37807pt on input line 71.
LaTeX Font Info:    Font shape `U/msb/m/n' will be
(Font)              scaled to size 7.29405pt on input line 71.
LaTeX Font Info:    Font shape `U/msb/m/n' will be
(Font)              scaled to size 5.21004pt on input line 71.
 [2] [3] [4]
LaTeX Font Info:    Font shape `T1/ppl/bx/n' in size <8> not available
(Font)              Font shape `T1/ppl/b/n' tried instead on input line 175.
 [5

] [6] [7] [8] [9] [10

]
[11] [12] [13

] [14] [15]
Overfull \vbox (12.7663pt too high) has occurred while \output is active []


[16] [17]
<figures/Zymo_Mock_Bacillus_mothur_silva.png, id=124, 744.381pt x 469.755pt>
File: figures/Zymo_Mock_Bacillus_mothur_silva.png Graphic file (type png)
<use figures/Zymo_Mock_Bacillus_mothur_silva.png>
Package pdftex.def Info: figures/Zymo_Mock_Bacillus_mothur_silva.png  used on i
nput line 706.
(pdftex.def)             Requested size: 341.77655pt x 215.68135pt.
<figures/Zymo_Mock_Bacillus_ncbi_16s.png, id=126, 739.3221pt x 469.755pt>
File: figures/Zymo_Mock_Bacillus_ncbi_16s.png Graphic file (type png)
<use figures/Zymo_Mock_Bacillus_ncbi_16s.png>
Package pdftex.def Info: figures/Zymo_Mock_Bacillus_ncbi_16s.png  used on input
 line 713.
(pdftex.def)             Requested size: 341.77655pt x 217.15793pt.
<figures/Zymo_Mock_Escherichia-Shigella_mothur_silva.png, id=127, 745.1037pt x 
469.755pt>
File: figures/Zymo_Mock_Escherichia-Shigella_mothur_silva.png Graphic file (typ
e png)
<use figures/Zymo_Mock_Escherichia-Shigella_mothur_silva.png>
Package pdftex.def Info: figures/Zymo_Mock_Escherichia-Shigella_mothur_silva.pn
g  used on input line 720.
(pdftex.def)             Requested size: 341.77655pt x 215.47348pt.
 [18

 </home/rawinand/Downloads/ijms-659682-proofreading si/figures/Zymo_Mock_Bacill
us_mothur_silva.png> </home/rawinand/Downloads/ijms-659682-proofreading si/figu
res/Zymo_Mock_Bacillus_ncbi_16s.png>]
<figures/Zymo_Mock_Escherichia-Shigella_ncbi_16s.png, id=136, 740.0448pt x 469.
755pt>
File: figures/Zymo_Mock_Escherichia-Shigella_ncbi_16s.png Graphic file (type pn
g)
<use figures/Zymo_Mock_Escherichia-Shigella_ncbi_16s.png>
Package pdftex.def Info: figures/Zymo_Mock_Escherichia-Shigella_ncbi_16s.png  u
sed on input line 727.
(pdftex.def)             Requested size: 341.77655pt x 216.95007pt.
<figures/Zymo_Mock_Enterococcus_mothur_silva.png, id=137, 784.8522pt x 469.755p
t>
File: figures/Zymo_Mock_Enterococcus_mothur_silva.png Graphic file (type png)
<use figures/Zymo_Mock_Enterococcus_mothur_silva.png>
Package pdftex.def Info: figures/Zymo_Mock_Enterococcus_mothur_silva.png  used 
on input line 734.
(pdftex.def)             Requested size: 341.77655pt x 204.56398pt.
 [19 </home/rawinand/Downloads/ijms-659682-proofreading si/figures/Zymo_Mock_Es
cherichia-Shigella_mothur_silva.png> </home/rawinand/Downloads/ijms-659682-proo
freading si/figures/Zymo_Mock_Escherichia-Shigella_ncbi_16s.png>]
<figures/Zymo_Mock_Enterococcus_ncbi_16s.png, id=147, 774.7344pt x 469.755pt>
File: figures/Zymo_Mock_Enterococcus_ncbi_16s.png Graphic file (type png)
<use figures/Zymo_Mock_Enterococcus_ncbi_16s.png>
Package pdftex.def Info: figures/Zymo_Mock_Enterococcus_ncbi_16s.png  used on i
nput line 741.
(pdftex.def)             Requested size: 341.77655pt x 207.23042pt.
<figures/Zymo_Mock_Salmonella_mothur_silva.png, id=148, 766.7847pt x 469.755pt>

File: figures/Zymo_Mock_Salmonella_mothur_silva.png Graphic file (type png)
<use figures/Zymo_Mock_Salmonella_mothur_silva.png>
Package pdftex.def Info: figures/Zymo_Mock_Salmonella_mothur_silva.png  used on
 input line 748.
(pdftex.def)             Requested size: 341.77655pt x 209.3808pt.
 [20 </home/rawinand/Downloads/ijms-659682-proofreading si/figures/Zymo_Mock_En
terococcus_mothur_silva.png> </home/rawinand/Downloads/ijms-659682-proofreading
 si/figures/Zymo_Mock_Enterococcus_ncbi_16s.png>]
<figures/Zymo_Mock_Salmonella_ncbi_16s.png, id=158, 761.7258pt x 469.755pt>
File: figures/Zymo_Mock_Salmonella_ncbi_16s.png Graphic file (type png)
<use figures/Zymo_Mock_Salmonella_ncbi_16s.png>
Package pdftex.def Info: figures/Zymo_Mock_Salmonella_ncbi_16s.png  used on inp
ut line 755.
(pdftex.def)             Requested size: 341.77655pt x 210.77136pt.
<figures/Zymo_Mock_Listeria_mothur_silva.png, id=159, 807.2559pt x 469.755pt>
File: figures/Zymo_Mock_Listeria_mothur_silva.png Graphic file (type png)
<use figures/Zymo_Mock_Listeria_mothur_silva.png>
Package pdftex.def Info: figures/Zymo_Mock_Listeria_mothur_silva.png  used on i
nput line 762.
(pdftex.def)             Requested size: 341.77655pt x 198.87985pt.
 [21 </home/rawinand/Downloads/ijms-659682-proofreading si/figures/Zymo_Mock_Sa
lmonella_mothur_silva.png> </home/rawinand/Downloads/ijms-659682-proofreading s
i/figures/Zymo_Mock_Salmonella_ncbi_16s.png>]
<figures/Zymo_Mock_Listeria_ncbi_16s.png, id=168, 797.1381pt x 469.755pt>
File: figures/Zymo_Mock_Listeria_ncbi_16s.png Graphic file (type png)
<use figures/Zymo_Mock_Listeria_ncbi_16s.png>
Package pdftex.def Info: figures/Zymo_Mock_Listeria_ncbi_16s.png  used on input
 line 769.
(pdftex.def)             Requested size: 341.77655pt x 201.41011pt.
<figures/Zymo_Mock_Pseudomonas_mothur_silva.png, id=169, 825.3234pt x 469.755pt
>
File: figures/Zymo_Mock_Pseudomonas_mothur_silva.png Graphic file (type png)
<use figures/Zymo_Mock_Pseudomonas_mothur_silva.png>
Package pdftex.def Info: figures/Zymo_Mock_Pseudomonas_mothur_silva.png  used o
n input line 776.
(pdftex.def)             Requested size: 341.77655pt x 194.52896pt.
 [22 </home/rawinand/Downloads/ijms-659682-proofreading si/figures/Zymo_Mock_Li
steria_mothur_silva.png> </home/rawinand/Downloads/ijms-659682-proofreading si/
figures/Zymo_Mock_Listeria_ncbi_16s.png>]
<figures/Zymo_Mock_Pseudomonas_ncbi_16s.png, id=178, 814.4829pt x 469.755pt>
File: figures/Zymo_Mock_Pseudomonas_ncbi_16s.png Graphic file (type png)
<use figures/Zymo_Mock_Pseudomonas_ncbi_16s.png>
Package pdftex.def Info: figures/Zymo_Mock_Pseudomonas_ncbi_16s.png  used on in
put line 783.
(pdftex.def)             Requested size: 341.77655pt x 197.11656pt.
<figures/Zymo_Mock_Lactobacillus_mothur_silva.png, id=179, 816.651pt x 469.755p
t>
File: figures/Zymo_Mock_Lactobacillus_mothur_silva.png Graphic file (type png)
<use figures/Zymo_Mock_Lactobacillus_mothur_silva.png>
Package pdftex.def Info: figures/Zymo_Mock_Lactobacillus_mothur_silva.png  used
 on input line 790.
(pdftex.def)             Requested size: 341.77655pt x 196.60046pt.
 [23 </home/rawinand/Downloads/ijms-659682-proofreading si/figures/Zymo_Mock_Ps
eudomonas_mothur_silva.png> </home/rawinand/Downloads/ijms-659682-proofreading 
si/figures/Zymo_Mock_Pseudomonas_ncbi_16s.png>]
<figures/Zymo_Mock_Lactobacillus_ncbi_16s.png, id=188, 806.5332pt x 469.755pt>
File: figures/Zymo_Mock_Lactobacillus_ncbi_16s.png Graphic file (type png)
<use figures/Zymo_Mock_Lactobacillus_ncbi_16s.png>
Package pdftex.def Info: figures/Zymo_Mock_Lactobacillus_ncbi_16s.png  used on 
input line 797.
(pdftex.def)             Requested size: 341.77655pt x 199.06622pt.
<figures/Zymo_Mock_Staphylococcus_mothur_silva.png, id=189, 798.5835pt x 469.75
5pt>
File: figures/Zymo_Mock_Staphylococcus_mothur_silva.png Graphic file (type png)

<use figures/Zymo_Mock_Staphylococcus_mothur_silva.png>
Package pdftex.def Info: figures/Zymo_Mock_Staphylococcus_mothur_silva.png  use
d on input line 804.
(pdftex.def)             Requested size: 341.77655pt x 201.04456pt.
 [24 </home/rawinand/Downloads/ijms-659682-proofreading si/figures/Zymo_Mock_La
ctobacillus_mothur_silva.png> </home/rawinand/Downloads/ijms-659682-proofreadin
g si/figures/Zymo_Mock_Lactobacillus_ncbi_16s.png>]
<figures/Zymo_Mock_Staphylococcus_ncbi_16s.png, id=198, 788.4657pt x 469.755pt>

File: figures/Zymo_Mock_Staphylococcus_ncbi_16s.png Graphic file (type png)
<use figures/Zymo_Mock_Staphylococcus_ncbi_16s.png>
Package pdftex.def Info: figures/Zymo_Mock_Staphylococcus_ncbi_16s.png  used on
 input line 811.
(pdftex.def)             Requested size: 341.77655pt x 203.62498pt.
<figures/16S1_mothur_silva_Zymo_Mock.png, id=199, 743.6583pt x 583.2189pt>
File: figures/16S1_mothur_silva_Zymo_Mock.png Graphic file (type png)
<use figures/16S1_mothur_silva_Zymo_Mock.png>
Package pdftex.def Info: figures/16S1_mothur_silva_Zymo_Mock.png  used on input
 line 818.
(pdftex.def)             Requested size: 443.86319pt x 348.10081pt.
 [25 </home/rawinand/Downloads/ijms-659682-proofreading si/figures/Zymo_Mock_St
aphylococcus_mothur_silva.png> </home/rawinand/Downloads/ijms-659682-proofreadi
ng si/figures/Zymo_Mock_Staphylococcus_ncbi_16s.png>]
<figures/16S1_ncbi_16s_Zymo_Mock.png, id=209, 743.6583pt x 583.2189pt>
File: figures/16S1_ncbi_16s_Zymo_Mock.png Graphic file (type png)
<use figures/16S1_ncbi_16s_Zymo_Mock.png>
Package pdftex.def Info: figures/16S1_ncbi_16s_Zymo_Mock.png  used on input lin
e 825.
(pdftex.def)             Requested size: 443.86319pt x 348.10081pt.
 [26 </home/rawinand/Downloads/ijms-659682-proofreading si/figures/16S1_mothur_
silva_Zymo_Mock.png>]
<figures/16S2_mothur_silva_Zymo_Mock.png, id=216, 736.4313pt x 583.2189pt>
File: figures/16S2_mothur_silva_Zymo_Mock.png Graphic file (type png)
<use figures/16S2_mothur_silva_Zymo_Mock.png>
Package pdftex.def Info: figures/16S2_mothur_silva_Zymo_Mock.png  used on input
 line 832.
(pdftex.def)             Requested size: 443.86319pt x 351.527pt.
 [27 </home/rawinand/Downloads/ijms-659682-proofreading si/figures/16S1_ncbi_16
s_Zymo_Mock.png>]
<figures/16S2_ncbi_16s_Zymo_Mock.png, id=223, 736.4313pt x 583.2189pt>
File: figures/16S2_ncbi_16s_Zymo_Mock.png Graphic file (type png)
<use figures/16S2_ncbi_16s_Zymo_Mock.png>
Package pdftex.def Info: figures/16S2_ncbi_16s_Zymo_Mock.png  used on input lin
e 839.
(pdftex.def)             Requested size: 443.86319pt x 351.527pt.
 [28 </home/rawinand/Downloads/ijms-659682-proofreading si/figures/16S2_mothur_
silva_Zymo_Mock.png>]
<figures/16S3_mothur_silva_Zymo_Mock.png, id=230, 736.4313pt x 583.2189pt>
File: figures/16S3_mothur_silva_Zymo_Mock.png Graphic file (type png)
<use figures/16S3_mothur_silva_Zymo_Mock.png>
Package pdftex.def Info: figures/16S3_mothur_silva_Zymo_Mock.png  used on input
 line 846.
(pdftex.def)             Requested size: 443.86319pt x 351.527pt.
 [29 </home/rawinand/Downloads/ijms-659682-proofreading si/figures/16S2_ncbi_16
s_Zymo_Mock.png>]
<figures/16S3_ncbi_16s_Zymo_Mock.png, id=237, 736.4313pt x 583.2189pt>
File: figures/16S3_ncbi_16s_Zymo_Mock.png Graphic file (type png)
<use figures/16S3_ncbi_16s_Zymo_Mock.png>
Package pdftex.def Info: figures/16S3_ncbi_16s_Zymo_Mock.png  used on input lin
e 853.
(pdftex.def)             Requested size: 443.86319pt x 351.527pt.
 [30 </home/rawinand/Downloads/ijms-659682-proofreading si/figures/16S3_mothur_
silva_Zymo_Mock.png>]
<figures/16S4_mothur_silva_Zymo_Mock.png, id=244, 736.4313pt x 583.2189pt>
File: figures/16S4_mothur_silva_Zymo_Mock.png Graphic file (type png)
<use figures/16S4_mothur_silva_Zymo_Mock.png>
Package pdftex.def Info: figures/16S4_mothur_silva_Zymo_Mock.png  used on input
 line 860.
(pdftex.def)             Requested size: 443.86319pt x 351.527pt.
 [31 </home/rawinand/Downloads/ijms-659682-proofreading si/figures/16S3_ncbi_16
s_Zymo_Mock.png>]
<figures/16S4_ncbi_16s_Zymo_Mock.png, id=252, 736.4313pt x 583.2189pt>
File: figures/16S4_ncbi_16s_Zymo_Mock.png Graphic file (type png)
<use figures/16S4_ncbi_16s_Zymo_Mock.png>
Package pdftex.def Info: figures/16S4_ncbi_16s_Zymo_Mock.png  used on input lin
e 867.
(pdftex.def)             Requested size: 443.86319pt x 351.527pt.
 [32 </home/rawinand/Downloads/ijms-659682-proofreading si/figures/16S4_mothur_
silva_Zymo_Mock.png>]
<figures/16S5_mothur_silva_Zymo_Mock.png, id=259, 736.4313pt x 583.2189pt>
File: figures/16S5_mothur_silva_Zymo_Mock.png Graphic file (type png)
<use figures/16S5_mothur_silva_Zymo_Mock.png>
Package pdftex.def Info: figures/16S5_mothur_silva_Zymo_Mock.png  used on input
 line 874.
(pdftex.def)             Requested size: 443.86319pt x 351.527pt.
 [33 </home/rawinand/Downloads/ijms-659682-proofreading si/figures/16S4_ncbi_16
s_Zymo_Mock.png>]
<figures/16S5_ncbi_16s_Zymo_Mock.png, id=266, 736.4313pt x 583.2189pt>
File: figures/16S5_ncbi_16s_Zymo_Mock.png Graphic file (type png)
<use figures/16S5_ncbi_16s_Zymo_Mock.png>
Package pdftex.def Info: figures/16S5_ncbi_16s_Zymo_Mock.png  used on input lin
e 881.
(pdftex.def)             Requested size: 443.86319pt x 351.527pt.
[34 </home/rawinand/Downloads/ijms-659682-proofreading si/figures/16S5_mothur_s
ilva_Zymo_Mock.png>]
<figures/16S6_mothur_silva_Zymo_Mock.png, id=273, 743.6583pt x 583.2189pt>
File: figures/16S6_mothur_silva_Zymo_Mock.png Graphic file (type png)
<use figures/16S6_mothur_silva_Zymo_Mock.png>
Package pdftex.def Info: figures/16S6_mothur_silva_Zymo_Mock.png  used on input
 line 888.
(pdftex.def)             Requested size: 443.86319pt x 348.10081pt.
 [35 </home/rawinand/Downloads/ijms-659682-proofreading si/figures/16S5_ncbi_16
s_Zymo_Mock.png>]
<figures/16S6_ncbi_16s_Zymo_Mock.png, id=280, 743.6583pt x 583.2189pt>
File: figures/16S6_ncbi_16s_Zymo_Mock.png Graphic file (type png)
<use figures/16S6_ncbi_16s_Zymo_Mock.png>
Package pdftex.def Info: figures/16S6_ncbi_16s_Zymo_Mock.png  used on input lin
e 895.
(pdftex.def)             Requested size: 443.86319pt x 348.10081pt.
 [36 </home/rawinand/Downloads/ijms-659682-proofreading si/figures/16S6_mothur_
silva_Zymo_Mock.png>]
<figures/16S7_mothur_silva_Zymo_Mock.png, id=287, 736.4313pt x 583.2189pt>
File: figures/16S7_mothur_silva_Zymo_Mock.png Graphic file (type png)
<use figures/16S7_mothur_silva_Zymo_Mock.png>
Package pdftex.def Info: figures/16S7_mothur_silva_Zymo_Mock.png  used on input
 line 902.
(pdftex.def)             Requested size: 443.86319pt x 351.527pt.
 [37 </home/rawinand/Downloads/ijms-659682-proofreading si/figures/16S6_ncbi_16
s_Zymo_Mock.png>]
<figures/16S7_ncbi_16s_Zymo_Mock.png, id=295, 736.4313pt x 583.2189pt>
File: figures/16S7_ncbi_16s_Zymo_Mock.png Graphic file (type png)
<use figures/16S7_ncbi_16s_Zymo_Mock.png>
Package pdftex.def Info: figures/16S7_ncbi_16s_Zymo_Mock.png  used on input lin
e 909.
(pdftex.def)             Requested size: 443.86319pt x 351.527pt.

[38 </home/rawinand/Downloads/ijms-659682-proofreading si/figures/16S7_mothur_s
ilva_Zymo_Mock.png>]
<figures/16S8_mothur_silva_Zymo_Mock.png, id=302, 743.6583pt x 583.2189pt>
File: figures/16S8_mothur_silva_Zymo_Mock.png Graphic file (type png)
<use figures/16S8_mothur_silva_Zymo_Mock.png>
Package pdftex.def Info: figures/16S8_mothur_silva_Zymo_Mock.png  used on input
 line 916.
(pdftex.def)             Requested size: 443.86319pt x 348.10081pt.
 [39 </home/rawinand/Downloads/ijms-659682-proofreading si/figures/16S7_ncbi_16
s_Zymo_Mock.png>]
<figures/16S8_ncbi_16s_Zymo_Mock.png, id=309, 743.6583pt x 583.2189pt>
File: figures/16S8_ncbi_16s_Zymo_Mock.png Graphic file (type png)
<use figures/16S8_ncbi_16s_Zymo_Mock.png>
Package pdftex.def Info: figures/16S8_ncbi_16s_Zymo_Mock.png  used on input lin
e 923.
(pdftex.def)             Requested size: 443.86319pt x 348.10081pt.
 [40 </home/rawinand/Downloads/ijms-659682-proofreading si/figures/16S8_mothur_
silva_Zymo_Mock.png>]
<figures/mothur_combined_zymo_silva.png, id=316, 722.7pt x 574.5465pt>
File: figures/mothur_combined_zymo_silva.png Graphic file (type png)
<use figures/mothur_combined_zymo_silva.png>
Package pdftex.def Info: figures/mothur_combined_zymo_silva.png  used on input 
line 930.
(pdftex.def)             Requested size: 443.86319pt x 352.87497pt.
 [41 </home/rawinand/Downloads/ijms-659682-proofreading si/figures/16S8_ncbi_16
s_Zymo_Mock.png>]
<figures/mothur_combined_zymo_ncbi.png, id=323, 722.7pt x 574.5465pt>
File: figures/mothur_combined_zymo_ncbi.png Graphic file (type png)
<use figures/mothur_combined_zymo_ncbi.png>
Package pdftex.def Info: figures/mothur_combined_zymo_ncbi.png  used on input l
ine 937.
(pdftex.def)             Requested size: 443.86319pt x 352.87497pt.

[42 </home/rawinand/Downloads/ijms-659682-proofreading si/figures/mothur_combin
ed_zymo_silva.png>]
<figures/epi2me_combined_zymo_ncbi.png, id=330, 722.7pt x 574.5465pt>
File: figures/epi2me_combined_zymo_ncbi.png Graphic file (type png)
<use figures/epi2me_combined_zymo_ncbi.png>
Package pdftex.def Info: figures/epi2me_combined_zymo_ncbi.png  used on input l
ine 944.
(pdftex.def)             Requested size: 443.86319pt x 352.87497pt.
 [43 </home/rawinand/Downloads/ijms-659682-proofreading si/figures/mothur_combi
ned_zymo_ncbi.png>]
<figures/graphmap_combined_Zymo_SILVA.png, id=338, 722.7pt x 574.5465pt>
File: figures/graphmap_combined_Zymo_SILVA.png Graphic file (type png)
<use figures/graphmap_combined_Zymo_SILVA.png>
Package pdftex.def Info: figures/graphmap_combined_Zymo_SILVA.png  used on inpu
t line 951.
(pdftex.def)             Requested size: 443.86319pt x 352.87497pt.
 [44 </home/rawinand/Downloads/ijms-659682-proofreading si/figures/epi2me_combi
ned_zymo_ncbi.png>]
<figures/graphmap_combined_Zymo_NCBI.png, id=346, 722.7pt x 574.5465pt>
File: figures/graphmap_combined_Zymo_NCBI.png Graphic file (type png)
<use figures/graphmap_combined_Zymo_NCBI.png>
Package pdftex.def Info: figures/graphmap_combined_Zymo_NCBI.png  used on input
 line 958.
(pdftex.def)             Requested size: 443.86319pt x 352.87497pt.
 [45 </home/rawinand/Downloads/ijms-659682-proofreading si/figures/graphmap_com
bined_Zymo_SILVA.png>]
<figures/minion_overview_silva_family.png, id=353, 512.6352pt x 301.6068pt>
File: figures/minion_overview_silva_family.png Graphic file (type png)
<use figures/minion_overview_silva_family.png>
Package pdftex.def Info: figures/minion_overview_silva_family.png  used on inpu
t line 965.
(pdftex.def)             Requested size: 355.0919pt x 208.91888pt.
[46 </home/rawinand/Downloads/ijms-659682-proofreading si/figures/graphmap_comb
ined_Zymo_NCBI.png>]
<figures/minion_overview_silva_genus.png, id=360, 512.8761pt x 277.2759pt>
File: figures/minion_overview_silva_genus.png Graphic file (type png)
<use figures/minion_overview_silva_genus.png>
Package pdftex.def Info: figures/minion_overview_silva_genus.png  used on input
 line 972.
(pdftex.def)             Requested size: 355.0919pt x 191.98058pt.
<figures/minion_overview_ncbi_family.png, id=361, 512.6352pt x 274.3851pt>
File: figures/minion_overview_ncbi_family.png Graphic file (type png)
<use figures/minion_overview_ncbi_family.png>
Package pdftex.def Info: figures/minion_overview_ncbi_family.png  used on input
 line 979.
(pdftex.def)             Requested size: 355.0919pt x 190.06277pt.
 [47 </home/rawinand/Downloads/ijms-659682-proofreading si/figures/minion_overv
iew_silva_family.png> </home/rawinand/Downloads/ijms-659682-proofreading si/fig
ures/minion_overview_silva_genus.png>]
<figures/minion_overview_ncbi_genus.png, id=370, 512.8761pt x 249.8133pt>
File: figures/minion_overview_ncbi_genus.png Graphic file (type png)
<use figures/minion_overview_ncbi_genus.png>
Package pdftex.def Info: figures/minion_overview_ncbi_genus.png  used on input 
line 986.
(pdftex.def)             Requested size: 355.0919pt x 172.96599pt.
<figures/minion_overview_ncbi_species.png, id=371, 512.6352pt x 282.3348pt>
File: figures/minion_overview_ncbi_species.png Graphic file (type png)
<use figures/minion_overview_ncbi_species.png>
Package pdftex.def Info: figures/minion_overview_ncbi_species.png  used on inpu
t line 993.
(pdftex.def)             Requested size: 355.0919pt x 195.56943pt.
 [48 </home/rawinand/Downloads/ijms-659682-proofreading si/figures/minion_overv
iew_ncbi_family.png> </home/rawinand/Downloads/ijms-659682-proofreading si/figu
res/minion_overview_ncbi_genus.png>] [49 </home/rawinand/Downloads/ijms-659682-
proofreading si/figures/minion_overview_ncbi_species.png>]
(/home/rawinand/Downloads/ijms-659682-proofreading si/ijms-659682-proofreading 
si.bbl) 
AED: lastpage setting LastPage
[50]
Package atveryend Info: Empty hook `BeforeClearDocument' on input line 1003.
Package atveryend Info: Empty hook `AfterLastShipout' on input line 1003.

(/home/rawinand/Downloads/ijms-659682-proofreading si/ijms-659682-proofreading 
si.aux)
Package atveryend Info: Executing hook `AtVeryEndDocument' on input line 1003.
Package atveryend Info: Executing hook `AtEndAfterFileList' on input line 1003.

Package rerunfilecheck Info: File `"ijms-659682-proofreading si".out' has not c
hanged.
(rerunfilecheck)             Checksum: 7EA65B529DDFC79A241DCA4792257303;2541.
 ) 
Here is how much of TeX's memory you used:
 26187 strings out of 494923
 452766 string characters out of 6180742
 600209 words of memory out of 5000000
 28635 multiletter control sequences out of 15000+600000
 52325 words of font info for 248 fonts, out of 8000000 for 9000
 14 hyphenation exceptions out of 8191
 62i,12n,56p,3189b,488s stack positions out of 5000i,500n,10000p,200000b,80000s
{/usr/share/texlive/texmf-dist/fonts/enc/dvips/base/8r.enc}</usr/share/texliv
e/texmf-dist/fonts/type1/public/amsfonts/cm/cmmi10.pfb></usr/share/texlive/texm
f-dist/fonts/type1/urw/palatino/uplb8a.pfb></usr/share/texlive/texmf-dist/fonts
/type1/urw/palatino/uplr8a.pfb></usr/share/texlive/texmf-dist/fonts/type1/urw/p
alatino/uplri8a.pfb>
Output written on "/home/rawinand/Downloads/ijms-659682-proofreading si/ijms-65
9682-proofreading si.pdf" (50 pages, 2176569 bytes).
PDF statistics:
 437 PDF objects out of 1000 (max. 8388607)
 294 compressed objects within 3 object streams
 113 named destinations out of 1000 (max. 500000)
 39695 words of extra memory for PDF output out of 42996 (max. 10000000)
