# Supplementary material for: Targeting the 16S rRNA Gene for Bacterial Identification in Complex Mixed Samples: Comparative Evaluation of Second (Illumina) and Third (Oxford Nanopore Technologies) Generation Sequencing Technologies
Source: Int J Mol Sci. 2019 Dec 31;21(1):298. doi: 10.3390/ijms21010298 (PMC6982111; doi:10.3390/ijms21010298)
Supplement: Supplementary file 1 [file ijms-21-00298-s001.zip › ijms-659682-proofreading si/ijms-659682-proofreading si.out]

\BOOKMARK [1][]{section.1}{\376\377\000D\000e\000s\000c\000r\000i\000p\000t\000i\000o\000n\000\040\000o\000f\000\040\000I\000l\000l\000u\000m\000i\000n\000a\000\040\000M\000i\000S\000e\000q\000\040\000R\000a\000w\000\040\000a\000n\000d\000\040\000P\000r\000o\000c\000e\000s\000s\000e\000d\000\040\000R\000e\000a\000d\000\040\000S\000t\000a\000t\000i\000s\000t\000i\000c\000s\000\040\000f\000o\000r\000\040\000A\000l\000l\000\040\000S\000e\000q\000u\000e\000n\000c\000e\000d\000\040\0001\0006\000S\000\040\000r\000R\000N\000A\000\040\000G\000e\000n\000e\000\040\000R\000e\000g\000i\000o\000n\000s}{}% 1
\BOOKMARK [1][]{section.2}{\376\377\000D\000e\000s\000c\000r\000i\000p\000t\000i\000o\000n\000\040\000o\000f\000\040\000B\000a\000c\000t\000e\000r\000i\000a\000l\000\040\000S\000p\000e\000c\000i\000e\000s\000\040\000D\000e\000t\000e\000c\000t\000e\000d\000\040\000i\000n\000\040\000t\000h\000e\000\040\000M\000o\000c\000k\000\040\000C\000o\000m\000m\000u\000n\000i\000t\000y\000\040\000f\000o\000r\000\040\000A\000l\000l\000\040\000S\000e\000q\000u\000e\000n\000c\000e\000d\000\040\0001\0006\000S\000\040\000r\000R\000N\000A\000\040\000G\000e\000n\000e\000\040\000R\000e\000g\000i\000o\000n\000s\000\040\000f\000o\000r\000\040\000t\000h\000e\000\040\000I\000l\000l\000u\000m\000i\000n\000a\000\040\000M\000i\000S\000e\000q\000\040\000D\000a\000t\000a}{}% 2
\BOOKMARK [1][]{section.3}{\376\377\000D\000e\000s\000r\000i\000p\000t\000i\000o\000n\000\040\000o\000f\000\040\000B\000a\000c\000t\000e\000r\000i\000a\000l\000\040\000S\000p\000e\000c\000i\000e\000s\000\040\000D\000e\000t\000e\000c\000t\000e\000d\000\040\000i\000n\000\040\000t\000h\000e\000\040\000N\000o\000n\000-\000T\000e\000m\000p\000l\000a\000t\000e\000\040\000C\000o\000n\000t\000r\000o\000l\000s\000\040\000f\000o\000r\000\040\000A\000l\000l\000\040\000S\000e\000q\000u\000e\000n\000c\000e\000d\000\040\0001\0006\000S\000\040\000r\000R\000N\000A\000\040\000G\000e\000n\000e\000\040\000R\000e\000g\000i\000o\000n\000s\000\040\000f\000o\000r\000\040\000t\000h\000e\000\040\000I\000l\000l\000u\000m\000i\000n\000a\000\040\000M\000i\000S\000e\000q\000\040\000D\000a\000t\000a}{}% 3
\BOOKMARK [1][]{section.4}{\376\377\000S\000u\000p\000p\000l\000e\000m\000e\000n\000t\000a\000r\000y\000\040\000t\000a\000b\000l\000e\000s}{}% 4
\BOOKMARK [1][]{section.5}{\376\377\000S\000u\000p\000p\000l\000e\000m\000e\000n\000t\000a\000r\000y\000\040\000f\000i\000g\000u\000r\000e\000s}{}% 5
\BOOKMARK [1][]{figure.caption.52}{\376\377\000R\000e\000f\000e\000r\000e\000n\000c\000e\000s}{}% 6
