# Supplementary material for: Targeting the 16S rRNA Gene for Bacterial Identification in Complex Mixed Samples: Comparative Evaluation of Second (Illumina) and Third (Oxford Nanopore Technologies) Generation Sequencing Technologies
Source: Int J Mol Sci. 2019 Dec 31;21(1):298. doi: 10.3390/ijms21010298 (PMC6982111; doi:10.3390/ijms21010298)
Supplement: Supplementary file 1 [file ijms-21-00298-s001.zip › ijms-659682-proofreading si/library_16S.bib]

Automatically generated by Mendeley Desktop 1.19.5
Any changes to this file will be lost if it is regenerated by Mendeley.

BibTeX export options can be customized via Options -> BibTeX in Mendeley Desktop

@misc{Wright2017,
author = {Wright, Chris},
title = {{Overview of raw signal production, processing, basecalling. Presentation at: Utrecht Nanopore Meeting; 2017-10-17; Utrecht (NL)}},
year = {2017}
}
@article{Lu2015,
abstract = {To develop universal 16S rRNA gene primers for high-throughput sequencing for the simultaneous detection of denitrifying anaerobic methane oxidation (DAMO) archaea, DAMO bacteria, and anaerobic ammonium oxidation (anammox) bacteria, four published primer sets (PS2-PS5) were modified. The overall coverage of the four primer pairs was evaluated in silico with the Silva SSU r119 dataset. Based on the virtual evaluation, the two best primer pairs (PS4 and PS5) were selected for further verification. Illumina MiSeq sequencing of a freshwater sediment and a culture from a DAMO-anammox reactor using these two primer pairs revealed that PS5 (341b4F-806R) was the most promising universal primer pair. This pair of primers detected both archaea and bacteria with less bias than PS4. Furthermore, an anaerobic fermentation culture and a wastewater treatment plant culture were used to verify the accuracy of PS5. More importantly, it detected DAMO archaea, DAMO bacteria, and anammox bacteria simultaneously with no false positives appeared. This universal 16S rRNA gene primer pair extends the existing molecular tools for studying the community structures and distributions of DAMO microbes and their potential interactions with anammox bacteria in different environments.},
author = {Lu, Yong Ze and Ding, Zhao Wei and Ding, Jing and Fu, Liang and Zeng, Raymond J.},
doi = {10.1016/j.watres.2015.09.042},
file = {:C$\backslash$:/Users/RaWi681/Documents/Mendeley Desktop/Lu et al. - 2015 - Design and evaluation of universal 16S rRNA gene primers for high-throughput sequencing to simultaneously detect DAMO.pdf:pdf},
isbn = {0043-1354},
issn = {18792448},
journal = {Water Research},
keywords = {Anaerobic ammonium oxidation (anammox) bacteria,DAMO archaea,Denitrifying anaerobic methane oxidation (DAMO) ba,High-throughput sequencing,Primer evaluation,Simultaneous detection},
number = {November},
pages = {385--394},
pmid = {26454634},
publisher = {Elsevier Ltd},
title = {{Design and evaluation of universal 16S rRNA gene primers for high-throughput sequencing to simultaneously detect DAMO microbes and anammox bacteria}},
url = {http://dx.doi.org/10.1016/j.watres.2015.09.042},
volume = {87},
year = {2015}
}
@article{Caporaso2010,
abstract = {High-throughput sequencing is revolutionizing microbial ecology studies. Efforts like the Human Microbiome Projects1 and the US National Ecological Observatory Network2 are helping us to understand the role of microbial diversity in habitats within our own bodies and throughout the planet.},
author = {Caporaso, J Gregory and Kuczynski, Justin and Stombaugh, Jesse and Bittinger, Kyle and Bushman, Frederic D and Costello, Elizabeth K and Fierer, Noah and Pe{\~{n}}a, Antonio Gonzalez and Goodrich, Julia K and Gordon, Jeffrey I and Huttley, Gavin a and Kelley, Scott T and Knights, Dan and Koenig, Jeremy E and Ley, Ruth E and Lozupone, Catherine a and Mcdonald, Daniel and Muegge, Brian D and Pirrung, Meg and Reeder, Jens and Sevinsky, Joel R and Turnbaugh, Peter J and Walters, William a and Widmann, Jeremy and Yatsunenko, Tanya and Zaneveld, Jesse and Knight, Rob},
doi = {10.1038/nmeth0510-335},
file = {:C$\backslash$:/Users/RaWi681/Documents/Mendeley Desktop/Caporaso et al. - 2010 - QIIME allows analysis of high- throughput community sequencing data.pdf:pdf},
isbn = {15487091},
issn = {1548-7091},
journal = {Nature Methods},
number = {5},
pages = {335--336},
pmid = {20383131},
publisher = {Nature Publishing Group},
title = {{QIIME allows analysis of high- throughput community sequencing data}},
url = {http://dx.doi.org/10.1038/nmeth0510-335},
volume = {7},
year = {2010}
}
@article{Ku2014,
abstract = {Metagenomic analysis of human intestinal microbiota has extended our understanding of the role of these bacteria in improving human intestinal health; however, a number of reports have shown that current total fecal DNA extraction methods and 16S rRNA universal primer sets could affect the species coverage and resolution of these analyses. Here, we improved the extraction method for total DNA from human fecal samples by optimization of lysis buffer, boiling time (10 min), and bead-beating time (0 min). In addition, we developed a new long-range 16S rRNA universal PCR primer set targeting V6 to V9 regions with 580-bp DNA product length. This new 16S rRNA primer set was evaluated by comparison with two previously developed 16S rRNA universal primer sets and showed high species coverage and resolution. The optimized total fecal DNA extraction method and newly designed long-range 16S rRNA universal primer set will be useful for highly accurate metagenomic analysis of adult and infant intestinal microbiota with minimization of any bias.},
author = {Ku, Hye Jin and Lee, Ju Hoon},
doi = {10.4014/jmb.1403.03032},
file = {:C$\backslash$:/Users/RaWi681/Documents/Mendeley Desktop/Ku, Lee - 2014 - Development of a novel long-range 16s rRNA universal primer set for metagenomic analysis of gastrointestinal microbiota.pdf:pdf},
isbn = {1738-8872 (Electronic)$\backslash$r1017-7825 (Linking)},
issn = {17388872},
journal = {Journal of Microbiology and Biotechnology},
keywords = {16s rRNA universal primer,Fecal DNA extraction,Gastrointestinal microbiota,Metagenomics,Next-generation sequencing},
number = {6},
pages = {812--822},
pmid = {24722376},
title = {{Development of a novel long-range 16s rRNA universal primer set for metagenomic analysis of gastrointestinal microbiota in newborn infants}},
volume = {24},
year = {2014}
}
@article{Bohme2013,
abstract = {The present study aims to compare two molecular technologies, 16S rRNA sequencing and MALDI-TOF MS, for bacterial species identification in seafood. With this aim, 70 reference strains from culture collections, including important seafood-borne pathogenic and spoilage bacterial species, and 50 strains isolated from commercial seafood products, were analysed by both techniques. Genomic analysis only identified the species of 50{\%} of the isolated strains, proving to be particularly poor at identifying members of the Pseudomonas and Bacillus genera. In contrast, MALDI-TOF MS fingerprinting identified 76{\%} of the strains at the species level. The mass spectral data were submitted to the SpectraBank database (http://www.spectrabank.org), making this information available to other researchers. Furthermore, cluster analysis of the peak mass lists was carried out with the web application SPECLUST and the calculated groupings were consistent with results determined by a phylogenetic approach that is based on the 16S rRNA sequences. However, the MALDI-TOF MS analysis demonstrated more discriminating potential that allowed for better classification, especially for the Pseudomonas and Bacillus genera. This is of importance with respect to the varying pathogenic and spoilage character at the intragenus and intraspecies level. In this sense, MALDI-TOF MS demonstrated to be a competent bacterial typing tool that extends phenotypic and genotypic approaches, allowing a more ample classification of bacterial strains.},
author = {B{\"{o}}hme, Karola and Fern{\'{a}}ndez-No, Inmaculada C. and Pazos, Manuel and Gallardo, Jos{\'{e}} M. and Barros-Vel{\'{a}}zquez, Jorge and Ca{\~{n}}as, Benito and Calo-Mata, Pilar},
doi = {10.1002/elps.201200532},
file = {:C$\backslash$:/Users/RaWi681/Documents/Mendeley Desktop/B{\"{o}}hme et al. - 2013 - Identification and classification of seafood-borne pathogenic and spoilage bacteria 16S rRNA sequencing versus MAL.pdf:pdf},
isbn = {3498225219},
issn = {01730835},
journal = {Electrophoresis},
keywords = {Bacterial identification,MALDI-TOF MS,Phyloproteomics,Seafood spoilage,Sequencing 16S rRNA gene},
month = {mar},
number = {6},
pages = {877--887},
title = {{Identification and classification of seafood-borne pathogenic and spoilage bacteria: 16S rRNA sequencing versus MALDI-TOF MS fingerprinting}},
url = {http://doi.wiley.com/10.1002/elps.201200532},
volume = {34},
year = {2013}
}
@article{Schloss2016,
abstract = {Assignment of 16S rRNA gene sequences to operational taxonomic units (OTUs) allows microbial ecologists to overcome the inconsistencies and biases within bacterial taxonomy and provides a strategy for clustering similar sequences that do not have representatives in a reference database. I have applied the Matthews correlation coefficient to assess the ability of 15 reference-independent and -dependent clustering algorithms to assign sequences to OTUs. This metric quantifies the ability of an algorithm to reflect the relationships between sequences without the use of a reference and can be applied to any data set or method. The most consistently robust method was the average neighbor algorithm; however, for some data sets, other algorithms matched its performance.},
author = {Schloss, Patrick D},
doi = {10.1128/mSystems.00027-16},
file = {:C$\backslash$:/Users/RaWi681/Documents/Mendeley Desktop/Schloss - 2016 - Application of a Database-Independent Approach To Assess the Quality of Operational Taxonomic Unit Picking Methods.pdf:pdf},
issn = {2379-5077},
journal = {mSystems},
keywords = {16S rRNA gene sequences,OTU,QIIME,bioinformatics,environmental microbiology,metagenomics,microbial ecology,microbiome,mothur},
number = {2},
pages = {2--5},
pmid = {27832214},
title = {{Application of a Database-Independent Approach To Assess the Quality of Operational Taxonomic Unit Picking Methods.}},
url = {http://www.ncbi.nlm.nih.gov/pubmed/27832214 http://www.pubmedcentral.nih.gov/articlerender.fcgi?artid=PMC5069744},
volume = {1},
year = {2016}
}
@article{Klappenbach2000,
abstract = {Although natural selection appears to favor the elimination of gene redundancy in prokaryotes, multiple copies of each rRNA-encoding gene are common on bacterial chromosomes. Despite this conspicuous deviation from single-copy genes, no phenotype has been consistently associated with rRNA gene copy number. We found that the number of rRNA genes correlates with the rate at which phylogenetically diverse bacteria respond to resource availability. Soil bacteria that formed colonies rapidly upon exposure to a nutritionally complex medium contained an average of 5.5 copies of the small subunit rRNA gene, whereas bacteria that responded slowly contained an average of 1.4 copies. In soil microcosms pulsed with the herbicide 2,4-dichlorophenoxyacetic acid (2,4-D), indigenous populations of 2,4-D-degrading bacteria with multiple rRNA genes ( = 5.4) became dominant, whereas populations with fewer rRNA genes ( = 2.7) were favored in unamended controls. These findings demonstrate phenotypic effects associated with rRNA gene copy number that are indicative of ecological strategies influencing the structure of natural microbial communities.},
author = {Klappenbach, Joel A. and Dunbar, John M. and Schmidt, Thomas M.},
doi = {10.1128/AEM.66.4.1328-1333.2000},
file = {:C$\backslash$:/Users/RaWi681/Documents/Mendeley Desktop/Klappenbach, Dunbar, Schmidt - 2000 - rRNA operon copy number reflects ecological strategies of bacteria.pdf:pdf},
isbn = {0099-2240 (Print)$\backslash$r0099-2240 (Linking)},
issn = {00992240},
journal = {Applied and Environmental Microbiology},
number = {4},
pages = {1328--1333},
pmid = {10742207},
title = {{rRNA operon copy number reflects ecological strategies of bacteria}},
volume = {66},
year = {2000}
}
@article{Koren2017,
abstract = {We could all have predicted this with our magical Big Data analytics platforms, but it seems that machine learning is the new hotness in Information Security. A great number of start-ups with 'cy' and 'threat' in their names that claim that their product will defend or detect more effectively than their neighbors' product "because math." And it should be easy to fool people without a PhD or two that math just works. Indeed, math is powerful and large-scale machine learning is an important cornerstone of much of the systems that we use today. However, not all algorithms and techniques are born equal. Machine learning is a very powerful toolbox, but not every tool can be applied to every problem and that's where the pitfalls lie. This presentation will describe the different techniques available for data analysis and machine learning for information security, and discuss their strengths and caveats. The ghost of marketing past will also show how similar the unfulfilled promises of deterministic and exploratory analysis were, and how to avoid making the same mistakes again.},
archivePrefix = {arXiv},
arxivId = {071282},
author = {Koren, Sergey and Walenz, Brian P. and Berlin, Konstantin and Miller, Jason R. and Bergman, Nicholas H. and Phillippy, Adam M.},
doi = {10.1101/gr.215087.116},
eprint = {071282},
file = {:C$\backslash$:/Users/RaWi681/Documents/Mendeley Desktop/Koren et al. - 2017 - Canu scalable and accurate long-read assembly via adaptive k -mer weighting and repeat separation.pdf:pdf},
isbn = {1088-9051, 1549-5469},
issn = {1088-9051},
journal = {Genome Research},
month = {may},
number = {5},
pages = {722--736},
pmid = {28298431},
title = {{Canu: scalable and accurate long-read assembly via adaptive k -mer weighting and repeat separation}},
url = {http://genome.cshlp.org/lookup/doi/10.1101/gr.215087.116},
volume = {27},
year = {2017}
}
@article{Westcott2015,
abstract = {{\textless}p{\textgreater} {\textless}bold{\textgreater}Background.{\textless}/bold{\textgreater} 16S rRNA gene sequences are routinely assigned to operational taxonomic units (OTUs) that are then used to analyze complex microbial communities. A number of methods have been employed to carry out the assignment of 16S rRNA gene sequences to OTUs leading to confusion over which method is optimal. A recent study suggested that a clustering method should be selected based on its ability to generate stable OTU assignments that do not change as additional sequences are added to the dataset. In contrast, we contend that the quality of the OTU assignments, the ability of the method to properly represent the distances between the sequences, is more important. {\textless}/p{\textgreater}},
author = {Westcott, Sarah L. and Schloss, Patrick D.},
doi = {10.7717/peerj.1487},
file = {:C$\backslash$:/Users/RaWi681/Documents/Mendeley Desktop/Westcott, Schloss - 2015 - De novo clustering methods outperform reference-based methods for assigning 16S rRNA gene sequences to operat.pdf:pdf},
isbn = {2167-8359 (Electronic)},
issn = {2167-8359},
journal = {PeerJ},
pages = {e1487},
pmid = {26664811},
title = {{De novo clustering methods outperform reference-based methods for assigning 16S rRNA gene sequences to operational taxonomic units}},
url = {https://peerj.com/articles/1487},
volume = {3},
year = {2015}
}
@article{Shin2016,
abstract = {Demands for faster and more accurate methods to analyze microbial communities from natural and clinical samples have been increasing in the medical and healthcare industry. Recent advances in next-generation sequencing technologies have facilitated the elucidation of the microbial community composition with higher accuracy and greater throughput than was previously achievable; however, the short sequencing reads often limit the microbial composition analysis at the species level dueo to the high similarity of 16S rRNA amplicon sequences. To overcome this limitation, we used the nanopore sequencing platform to sequence full-length 16S rRNA amplicon libraries prepared from the mouse gut microbiota. A comparison of the nanopore and short-read sequencing data showed that there were no significant difference in major taxonomic units (89{\%}) except one phylotype and three taxonomic units. Moreover, both sequencing data were highly similar at all taxonomic resolutions except the species level. At the species leve. nanopore sequencing allowed identification of more species than short-read sequencing, facilitating the accurate classification of the bacterial community composition. Therefore, this method of full-length 16S rRNA amplicon sequencing will be useful for rapid, accurate and efficient detection of microbial diversity in various biological and clinical samples.},
author = {Shin, Jongoh and Lee, Sooin and Go, Min Jeong and Lee, Sang Yup and Kim, Sun Chang and Lee, Chul Ho and Cho, Byung Kwan},
doi = {10.1038/srep29681},
file = {:C$\backslash$:/Users/RaWi681/Documents/Mendeley Desktop/Shin et al. - 2016 - Analysis of the mouse gut microbiome using full-length 16S rRNA amplicon sequencing.pdf:pdf},
isbn = {2045-2322 (Electronic) 2045-2322 (Linking)},
issn = {20452322},
journal = {Scientific Reports},
number = {July},
pages = {1--10},
pmid = {27411898},
publisher = {Nature Publishing Group},
title = {{Analysis of the mouse gut microbiome using full-length 16S rRNA amplicon sequencing}},
url = {http://dx.doi.org/10.1038/srep29681},
volume = {6},
year = {2016}
}
@article{Wright2016,
abstract = {Multiplexing multiple samples during Illumina sequencing is a common practice and is rapidly growing in importance as the throughput of the platform increases. Misassignments during de-multiplexing, where sequences are associated with the wrong sample, are an overlooked error mode on the Illumina sequencing platform. This results in a low rate of cross-talk among multiplexed samples and can cause detrimental effects in studies requiring the detection of rare variants or when multiplexing a large number of samples. We observed rates of cross-talk averaging 0.24 {\%} when multiplexing 14 different samples with unique i5 and i7 index sequences. This cross-talk rate corresponded to 254,632 misassigned reads on a single lane of the Illumina HiSeq 2500. Notably, all types of misassignment occur at similar rates: incorrect i5, incorrect i7, and incorrect sequence reads. We demonstrate that misassignments can be nearly eliminated by quality filtering of index reads while preserving about 90 {\%} of the original sequences. Cross-talk among multiplexed samples is a significant error mode on the Illumina platform, especially if samples are only separated by a single unique index. Quality filtering of index sequences offers an effective solution to minimizing cross-talk among samples. Furthermore, we propose a straightforward method for verifying the extent of cross-talk between samples and optimizing quality score thresholds that does not require additional control samples and can even be performed post hoc on previous runs.},
author = {Wright, Erik Scott and Vetsigian, Kalin Horen},
doi = {10.1186/s12864-016-3217-x},
file = {:C$\backslash$:/Users/RaWi681/Documents/Mendeley Desktop/Wright, Vetsigian - 2016 - Quality filtering of Illumina index reads mitigates sample cross-talk.pdf:pdf},
isbn = {1471-2164},
issn = {14712164},
journal = {BMC Genomics},
keywords = {Illumina,Multiplexing,Sequencing,Sequencing errors},
number = {1},
pages = {1--7},
pmid = {27814679},
publisher = {BMC Genomics},
title = {{Quality filtering of Illumina index reads mitigates sample cross-talk}},
url = {http://dx.doi.org/10.1186/s12864-016-3217-x},
volume = {17},
year = {2016}
}
@article{Janda2007,
abstract = {The use of 16S rRNA gene sequences to study bacterial phylogeny and taxonomy has been by far the most common housekeeping genetic marker used for a number of reasons. These reasons include (i) its presence in almost all bacteria often existing as a multigene family, or operons; (ii) the function of the 16S rRNA gener over time has not changed, suggesting that random sequence changes ara a more accurate measure of time (evolution); and (iii) the 16S rRNA gene (1.500 bp) is large enough for informatic purpose. In 1980 in the Approved lists, 1791 valid names were recognized at the rank of species. Today, this number has balloned to 8.168 species, a 456{\%} increase. The explosion in the number of recognized taxa is directly attributable to the ease in performance of 16S rRNA gene sequencing studies as opposed to the more cumbersome manipulations involving DNA-DNA hybridization investigations. DNA-DNA hybridization is unequivocally the "gold standard" for proposed new species and for the definitive assignment of a strain with ambiguous properties to the correct taxonomic unit. Based upon DNA-DNA reassociation kinetics, the genetic definition of a species is quantificable, i.e., (i) ca. {\textgreater}70{\%} DNA-DNA relatedness and (ii) 5°C or less deltaTm for the stability of heteroduplex molecules.},
archivePrefix = {arXiv},
arxivId = {cond-mat/0307085},
author = {Janda, J. Michael and Abbott, Sharon L.},
doi = {10.1128/JCM.01228-07},
eprint = {0307085},
file = {:C$\backslash$:/Users/RaWi681/Documents/Mendeley Desktop/Janda, Abbott - 2007 - 16S rRNA gene sequencing for bacterial identification in the diagnostic laboratory pluses, perils, and pitfalls.pdf:pdf},
isbn = {0095-1137 (Print)$\backslash$r0095-1137 (Linking)},
issn = {0095-1137},
journal = {Journal of clinical microbiology},
month = {sep},
number = {9},
pages = {2761--4},
pmid = {17626177},
primaryClass = {cond-mat},
title = {{16S rRNA gene sequencing for bacterial identification in the diagnostic laboratory: pluses, perils, and pitfalls.}},
url = {http://www.ncbi.nlm.nih.gov/pubmed/17626177 http://www.pubmedcentral.nih.gov/articlerender.fcgi?artid=PMC2045242},
volume = {45},
year = {2007}
}
@article{Quick2016,
abstract = {The Ebola virus disease epidemic in West Africa is the largest on record, responsible for over 28,599 cases and more than 11,299 deaths. Genome sequencing in viral outbreaks is desirable to characterize the infectious agent and determine its evolutionary rate. Genome sequencing also allows the identification of signatures of host adaptation, identification and monitoring of diagnostic targets, and characterization of responses to vaccines and treatments. The Ebola virus (EBOV) genome substitution rate in the Makona strain has been estimated at between 0.87 × 10(-3) and 1.42 × 10(-3) mutations per site per year. This is equivalent to 16-27 mutations in each genome, meaning that sequences diverge rapidly enough to identify distinct sub-lineages during a prolonged epidemic. Genome sequencing provides a high-resolution view of pathogen evolution and is increasingly sought after for outbreak surveillance. Sequence data may be used to guide control measures, but only if the results are generated quickly enough to inform interventions. Genomic surveillance during the epidemic has been sporadic owing to a lack of local sequencing capacity coupled with practical difficulties transporting samples to remote sequencing facilities. To address this problem, here we devise a genomic surveillance system that utilizes a novel nanopore DNA sequencing instrument. In April 2015 this system was transported in standard airline luggage to Guinea and used for real-time genomic surveillance of the ongoing epidemic. We present sequence data and analysis of 142 EBOV samples collected during the period March to October 2015. We were able to generate results less than 24 h after receiving an Ebola-positive sample, with the sequencing process taking as little as 15-60 min. We show that real-time genomic surveillance is possible in resource-limited settings and can be established rapidly to monitor outbreaks.},
author = {Quick, Joshua and Loman, Nicholas J. and Duraffour, Sophie and Simpson, Jared T. and Severi, Ettore and Cowley, Lauren and Bore, Joseph Akoi and Koundouno, Raymond and Dudas, Gytis and Mikhail, Amy and Ou{\'{e}}draogo, Nobila and Afrough, Babak and Bah, Amadou and Baum, Jonathan H.J. and Becker-Ziaja, Beate and Boettcher, Jan Peter and Cabeza-Cabrerizo, Mar and Camino-S{\'{a}}nchez, {\'{A}}lvaro and Carter, Lisa L. and Doerrbecker, Juliane and Enkirch, Theresa and Garci{\'{a}}-Dorival, Isabel and Hetzelt, Nicole and Hinzmann, Julia and Holm, Tobias and Kafetzopoulou, Liana Eleni and Koropogui, Michel and Kosgey, Abigael and Kuisma, Eeva and Logue, Christopher H. and Mazzarelli, Antonio and Meisel, Sarah and Mertens, Marc and Michel, Janine and Ngabo, Didier and Nitzsche, Katja and Pallasch, Elisa and Patrono, Livia Victoria and Portmann, Jasmine and Repits, Johanna Gabriella and Rickett, Natasha Y. and Sachse, Andreas and Singethan, Katrin and Vitoriano, In{\^{e}}s and Yemanaberhan, Rahel L. and Zekeng, Elsa G. and Racine, Trina and Bello, Alexander and Sall, Amadou Alpha and Faye, Ousmane and Faye, Oumar and Magassouba, N'Faly and Williams, Cecelia V. and Amburgey, Victoria and Winona, Linda and Davis, Emily and Gerlach, Jon and Washington, Frank and Monteil, Vanessa and Jourdain, Marine and Bererd, Marion and Camara, Alimou and Somlare, Hermann and Camara, Abdoulaye and Gerard, Marianne and Bado, Guillaume and Baillet, Bernard and Delaune, D{\'{e}}borah and Nebie, Koumpingnin Yacouba and Diarra, Abdoulaye and Savane, Yacouba and Pallawo, Raymond Bernard and Gutierrez, Giovanna Jaramillo and Milhano, Natacha and Roger, Isabelle and Williams, Christopher J. and Yattara, Facinet and Lewandowski, Kuiama and Taylor, James and Rachwal, Phillip and Turner, Daniel J. and Pollakis, Georgios and Hiscox, Julian A. and Matthews, David A. and O'Shea, Matthew K. and Johnston, Andrew Mc D. and Wilson, Duncan and Hutley, Emma and Smit, Erasmus and {Di Caro}, Antonino and Wolfel, Roman and Stoecker, Kilian and Fleischmann, Erna and Gabriel, Martin and Weller, Simon A. and Koivogui, Lamine and Diallo, Boubacar and Keita, Sakoba and Rambaut, Andrew and Formenty, Pierre and Gunther, Stephan and Carroll, Miles W.},
doi = {10.1038/nature16996},
file = {:C$\backslash$:/Users/RaWi681/Documents/Mendeley Desktop/Quick et al. - 2016 - Real-time, portable genome sequencing for Ebola surveillance.pdf:pdf},
isbn = {0028-0836},
issn = {14764687},
journal = {Nature},
number = {7589},
pages = {228--232},
pmid = {26840485},
publisher = {Nature Publishing Group},
title = {{Real-time, portable genome sequencing for Ebola surveillance}},
url = {http://dx.doi.org/10.1038/nature16996},
volume = {530},
year = {2016}
}
@article{Salipante2013,
abstract = {Classifying individual bacterial species comprising complex, polymicrobial patient specimens remains a challenge for culture-based and molecular microbiology techniques in common clinical use. We therefore adapted practices from metagenomics research to rapidly catalog the bacterial composition of clinical specimens directly from patients, without need for prior culture. We have combined a semiconductor deep sequencing protocol that produces reads spanning 16S ribosomal RNA gene variable regions 1 and 2 (∼360 bp) with a de-noising pipeline that significantly improves the fraction of error-free sequences. The resulting sequences can be used to perform accurate genus- or species-level taxonomic assignment. We explore the microbial composition of challenging, heterogeneous clinical specimens by deep sequencing, culture-based strain typing, and Sanger sequencing of bulk PCR product. We report that deep sequencing can catalog bacterial species in mixed specimens from which usable data cannot be obtained by conventional clinical methods. Deep sequencing a collection of sputum samples from cystic fibrosis (CF) patients reveals well-described CF pathogens in specimens where they were not detected by standard clinical culture methods, especially for low-prevalence or fastidious bacteria. We also found that sputa submitted for CF diagnostic workup can be divided into a limited number of groups based on the phylogenetic composition of the airway microbiota, suggesting that metagenomic profiling may prove useful as a clinical diagnostic strategy in the future. The described method is sufficiently rapid (theoretically compatible with same-day turnaround times) and inexpensive for routine clinical use.},
author = {Salipante, Stephen J. and Sengupta, Dhruba J. and Rosenthal, Christopher and Costa, Gina and Spangler, Jessica and Sims, Elizabeth H. and Jacobs, Michael A. and Miller, Samuel I. and Hoogestraat, Daniel R. and Cookson, Brad T. and McCoy, Connor and Matsen, Frederick A. and Shendure, Jay and Lee, Clarence C. and Harkins, Timothy T. and Hoffman, Noah G.},
doi = {10.1371/journal.pone.0065226},
file = {:C$\backslash$:/Users/RaWi681/Documents/Mendeley Desktop/Salipante et al. - 2013 - Rapid 16S rRNA Next-Generation Sequencing of Polymicrobial Clinical Samples for Diagnosis of Complex Bacterial.pdf:pdf},
isbn = {1932-6203 (Electronic)$\backslash$r1932-6203 (Linking)},
issn = {19326203},
journal = {PLoS ONE},
number = {5},
pmid = {23734239},
title = {{Rapid 16S rRNA Next-Generation Sequencing of Polymicrobial Clinical Samples for Diagnosis of Complex Bacterial Infections}},
volume = {8},
year = {2013}
}
@article{Tannock1999,
abstract = {Lactobacillus isolates were identified by PCR amplification and sequencing of the region between the 16S and 23S rRNA genes (spacer region). The sequences obtained from the isolates were compared to those of reference strains held in GenBank. A similarity of 97.5{\%} or greater was considered to provide identification. To check the reliability of the method, the V2-V3 region of the 16S rRNA gene was amplified and sequenced in the case of isolates whose spacer region sequences were less than 99{\%} similar to that of a reference strain. Confirmation of identity was obtained in all instances. Spacer region sequencing provided rapid and accurate identification of Lactobacillus isolates obtained from gastrointestinal, yoghurt, and silage samples. It had an advantage over 16S V2-V3 sequence comparisons because it distinguished between isolates of Lactobacillus casei and Lactobacillus rhamnosus.},
author = {Tannock, G. W. and Tilsala-Timisjarvi, A. and Rodtong, S. and Ng, J. and Munro, K. and Alatossava, T.},
file = {:C$\backslash$:/Users/RaWi681/Documents/Mendeley Desktop/Tannock et al. - 1999 - Identification of Lactobacillus isolates from the gastrointestinal tract, silage, and yoghurt by 16S-23S rRNA ge.pdf:pdf},
issn = {00992240},
journal = {Applied and Environmental Microbiology},
number = {9},
pages = {4264--4267},
pmid = {10473450},
title = {{Identification of Lactobacillus isolates from the gastrointestinal tract, silage, and yoghurt by 16S-23S rRNA gene intergenic spacer region sequence comparisons}},
volume = {65},
year = {1999}
}
@article{Cusco2017,
abstract = {The most common strategy to assess microbiota is sequencing specific hypervariable regions of 16S rRNA gene using 2nd generation platforms (such as MiSeq or Ion Torrent PGM). Despite obtaining high-quality reads, many sequences fail to be classified at the genus or species levels due to their short length. This pitfall can be overcome sequencing the full-length 16S rRNA gene (1,500bp) by 3rd generation sequencers. We aimed to assess the performance of nanopore sequencing using MinION on characterizing microbiota complex samples. First set-up step was performed using a staggered mock community (HM-783D). Then, we sequenced a pool of several dog skin microbiota samples previously sequenced by Ion Torrent PGM. Sequences obtained for full-length 16S rRNA with degenerated primers retrieved increased richness estimates at high taxonomic level (Bacteria and Archaea) that were missed with short-reads. Besides, we were able to obtain taxonomic assignments down to species level, although it was not always feasible due to: i) incomplete database; ii) primer set chosen; iii) low taxonomic resolution of 16S rRNA gene within some genera; and/or iv) sequencing errors. Nanopore sequencing of the full-length 16S rRNA gene using MinION with 1D sequencing kit allowed us inferring microbiota composition of a complex microbial community to lower taxonomic levels than short-reads from 2nd generation sequencers.},
author = {Cusco, Anna and Vines, Joaquim and D'Andreano, Sara and Riva, Francesca and Casellas, Joaquim and Sanchez, Armand and Francino, Olga},
doi = {10.1101/167015},
file = {:C$\backslash$:/Users/RaWi681/Documents/Mendeley Desktop/Cusco et al. - 2017 - Using MinION to characterize dog skin microbiota through full-length 16S rRNA gene sequencing approach.pdf:pdf},
journal = {bioRxiv},
keywords = {16s rrna,3 rd generation sequencing,canine,dog,inner pinna,microbiome,microbiota,minion,nanopore,skin},
pages = {167015},
title = {{Using MinION to characterize dog skin microbiota through full-length 16S rRNA gene sequencing approach}},
url = {https://www.biorxiv.org/content/early/2017/07/21/167015},
year = {2017}
}
@article{Benitez-Paez2016,
abstract = {The miniaturized and portable DNA sequencer MinIONTM has been released to the scientific community in the framework of an early access programme to evaluate its scope in a wide variety of genetic approaches. Although this technology is under constant development to completely deliver error-free and high quality reads, it has demonstrated a great potential especially in wide-genome analyses. In this study, we tested the ability of the MinION™ to perform amplicon sequencing in order to design new approaches to study microbial diversity using nearly full-length 16S rDNA sequences.Using the R7.3 chemistry, we have generated more than 3.8 million events (nt) during a sequencing run. Such data was enough to reconstruct more than 90{\%} of the 16S rRNA gene sequences for 20 different species present in the mock community used as a reference. After read mapping and 16S rRNA gene assembly, we could recover consensus sequences useful to make taxonomy assignments at the species level. Additionally, we could measure the relative abundance of all the species present in the mock community by detecting a homogeneous distribution for most of the species as expected.Despite the nanopore-based sequencing produces reads with lower per-base accuracy in comparison with platforms such as Illumina and 454, promising results were obtained from MinIONTM, indicating that this technology is helpful to perform microbial diversity analysis. With the imminent improvement of the nanopore chemistry, better results and global performance of the platform are expected to contribute to the specific detection of microbial species and strains in complex ecosystems.},
author = {Ben{\'{i}}tez-P{\'{a}}ez, Alfonso and Portune, Kevin J. and Sanz, Yolanda},
doi = {10.1186/s13742-016-0111-z},
file = {:C$\backslash$:/Users/RaWi681/Documents/Mendeley Desktop/Ben{\'{i}}tez-P{\'{a}}ez, Portune, Sanz - 2016 - Species-level resolution of 16S rRNA gene amplicons sequenced through the MinION™ portable nanopore.pdf:pdf},
isbn = {2047-217X},
issn = {2047217X},
journal = {GigaScience},
keywords = {16S rDNA amplicon sequencing,Long-read sequencing,Microbial diversity,MinION,Nanopore sequencer},
number = {1},
pages = {1--9},
pmid = {26823973},
publisher = {GigaScience},
title = {{Species-level resolution of 16S rRNA gene amplicons sequenced through the MinION™ portable nanopore sequencer}},
url = {http://dx.doi.org/10.1186/s13742-016-0111-z},
volume = {5},
year = {2016}
}
@article{Sallen1996,
author = {Sallen, Brunehild and Rajoharison, Alain and Desvarenne, Sabine and Quinn, Fionna and Mabilat, Claude},
file = {:C$\backslash$:/Users/RaWi681/Documents/Mendeley Desktop/Sallen et al. - 1996 - Comparative analysis of 16S and 23S rRNA sequences of iListeriai species.pdf:pdf},
journal = {International journal of systematic bacteriology},
number = {3},
pages = {669--674},
title = {{Comparative analysis of 16S and 23S rRNA sequences of {\textless}i{\textgreater}Listeria{\textless}/i{\textgreater} species}},
volume = {46},
year = {1996}
}
@article{Rainey1996,
abstract = {Sequence analysis of the cloned 16S rRNA genes of Clostridium paradoxum DSM 7308T revealed the presence of 15 different sequences in variable region I (Escherichia coli position 73-97) of the 16S rRNA. The majority of the cloned genes contained intervening sequences (IVSs), which varied in length from 120-131 nt, and were present in the DNA obtained from single colonies of C. paradoxum. The absence of IVSs in the mature rRNA was demonstrated by Northern hybridization and sequence analysis of the 16S rRNA reverse transcriptase (RT)-PCR product. This finding was supported by the failure of oligonucleotide probes specific for certain IVSs to hybridize to the RT-PCR product obtained from C. paradoxum. Alterations in culture conditions (temperature, pH, salt) or culture age did not lead to expression of RNA containing IVSs, as indicated by the size of RT-PCR products. Hybridization of the restriction-enzyme-digested genomic DNA of C. paradoxum with probes derived from the IVSs demonstrated that the 16S rRNA genes containing different IVSs are located at different sites on the chromosome.},
author = {Rainey, Fred A. and Ward-Rainey, Naomi L. and Janssen, Peter H. and Hippe, Hans and Stackebrandt, Erko},
doi = {10.1099/13500872-142-8-2087},
file = {:C$\backslash$:/Users/RaWi681/Documents/Mendeley Desktop/Rainey et al. - 1996 - Clostridium paradoxum DSM 7308(T) contains multiple 16S rRNA genes with heterogeneous intervening sequences.pdf:pdf},
isbn = {1350-0872 (Print)$\backslash$r1350-0872 (Linking)},
issn = {13500872},
journal = {Microbiology},
keywords = {16S rRNA/rDNA,Clostridium paradoxum,Intervening sequence,Multiple operons,Operon heterogeneity},
number = {8},
pages = {2087--2095},
pmid = {8760921},
title = {{Clostridium paradoxum DSM 7308(T) contains multiple 16S rRNA genes with heterogeneous intervening sequences}},
volume = {142},
year = {1996}
}
@article{Yilmaz2014,
author = {Yilmaz, Pelin and Parfrey, Laura Wegener and Yarza, Pablo and Gerken, Jan and Pruesse, Elmar and Quast, Christian and Schweer, Timmy and Peplies, J{\"{o}}rg and Ludwig, Wolfgang and Gl{\"{o}}ckner, Frank Oliver},
doi = {10.1093/nar/gkt1209},
file = {:C$\backslash$:/Users/RaWi681/Documents/Mendeley Desktop/Yilmaz et al. - 2014 - The SILVA and “All-species Living Tree Project (LTP)” taxonomic frameworks.pdf:pdf},
issn = {0305-1048},
journal = {Nucleic Acids Research},
month = {jan},
number = {D1},
pages = {D643--D648},
title = {{The SILVA and “All-species Living Tree Project (LTP)” taxonomic frameworks}},
url = {https://academic.oup.com/nar/article-lookup/doi/10.1093/nar/gkt1209},
volume = {42},
year = {2014}
}
@article{Reller2007,
abstract = {Gene amplification and sequencing have led to the discovery of new pathogens as agents of disease and have enabled us to better classify microorganisms from culture. Sequence-based identification of bacteria and fungi using culture is more objective and accurate than conventional methods, especially for classifying unusual microorganisms that are emerging pathogens in immunocompromised hosts. Although a powerful tool, the interpretation of sequence-based classification can be challenging as microbial taxonomy grows more complex, without known clinical correlatives. Additionally, broad-range gene polymerase chain reaction and sequencing have emerged as alternative, culture-independent methods for detecting pathogens from clinical material. The promise of this technique has remained strong, limited mainly by contamination and inadequate sensitivity issues. This review explains sequence-based microbial classification, with emphasis on relating the complex world of microbial taxonomy to a clinical context. Additionally, this review discusses a rational approach to broad-range bacterial polymerase chain reaction and gene sequencing when applied directly to clinical samples.},
author = {Reller, L. B. and Weinstein, M. P. and Petti, C. A.},
doi = {10.1086/512818},
file = {:C$\backslash$:/Users/RaWi681/Documents/Mendeley Desktop/Reller, Weinstein, Petti - 2007 - Detection and Identification of Microorganisms by Gene Amplification and Sequencing.pdf:pdf},
isbn = {1058-4838, 1537-6591},
issn = {1058-4838},
journal = {Clinical Infectious Diseases},
number = {8},
pages = {1108--1114},
pmid = {17366460},
title = {{Detection and Identification of Microorganisms by Gene Amplification and Sequencing}},
volume = {44},
year = {2007}
}
@article{Schloss2010,
abstract = {Pyrosequencing of PCR-amplified fragments that target variable regions within the 16S rRNA gene has quickly become a powerful method for analyzing the membership and structure of microbial communities. This approach has revealed and introduced questions that were not fully appreciated by those carrying out traditional Sanger sequencing-based methods. These include the effects of alignment quality, the best method of calculating pairwise genetic distances for 16S rRNA genes, whether it is appropriate to filter variable regions, and how the choice of variable region relates to the genetic diversity observed in full-length sequences. I used a diverse collection of 13,501 high-quality full-length sequences to assess each of these questions. First, alignment quality had a significant impact on distance values and downstream analyses. Specifically, the greengenes alignment, which does a poor job of aligning variable regions, predicted higher genetic diversity, richness, and phylogenetic diversity than the SILVA and RDP-based alignments. Second, the effect of different gap treatments in determining pairwise genetic distances was strongly affected by the variation in sequence length for a region; however, the effect of different calculation methods was subtle when determining the sample's richness or phylogenetic diversity for a region. Third, applying a sequence mask to remove variable positions had a profound impact on genetic distances by muting the observed richness and phylogenetic diversity. Finally, the genetic distances calculated for each of the variable regions did a poor job of correlating with the full-length gene. Thus, while it is tempting to apply traditional cutoff levels derived for full-length sequences to these shorter sequences, it is not advisable. Analysis of beta-diversity metrics showed that each of these factors can have a significant impact on the comparison of community membership and structure. Taken together, these results urge caution in the design and interpretation of analyses using pyrosequencing data.},
author = {Schloss, Patrick D.},
doi = {10.1371/journal.pcbi.1000844},
file = {:C$\backslash$:/Users/RaWi681/Documents/Mendeley Desktop/Schloss - 2010 - The effects of alignment quality, distance calculation method, sequence filtering, and region on the analysis of 16S rR.pdf:pdf},
isbn = {1553-7358 (Electronic)$\backslash$r1553-734X (Linking)},
issn = {1553734X},
journal = {PLoS Computational Biology},
number = {7},
pages = {19},
pmid = {20628621},
title = {{The effects of alignment quality, distance calculation method, sequence filtering, and region on the analysis of 16S rRNA gene-based studies}},
volume = {6},
year = {2010}
}
@article{Anzai2000,
author = {Anzai, Yojiro and Kim, Hongik and Park, Ju-young and Wakabayashi, Hisatsugu and Oyaizu, Hiroshi and The, Pseudomonas},
file = {:C$\backslash$:/Users/RaWi681/Documents/Mendeley Desktop/Anzai et al. - 2000 - Phylogenetic affiliation of the pseudomonads based on 16S rRNA sequence become a dumping ground for incompletely c.pdf:pdf},
journal = {International Journal of Systematic and Evolutionary Microbiology},
keywords = {16s rrna,phylogenetic analysis,pseudomonads,pseudomonas},
number = {2000},
pages = {1563--1589},
title = {{Phylogenetic affiliation of the pseudomonads based on 16S rRNA sequence become a dumping ground for incompletely characterized polarly flagellated , of 128 valid and invalid Pseudomonas species , which included almost valid species of the genus Pseudomona}},
volume = {50},
year = {2000}
}
@article{Jain2018,
abstract = {Nanopore sequencing is a promising technique for genome sequencing due to its portability, ability to sequence long reads from single molecules, and to simultaneously assay DNA methylation. However until recently nanopore sequencing has been mainly applied to small genomes, due to the limited output attainable. We present nanopore sequencing and assembly of the GM12878 Utah/Ceph human reference genome generated using the Oxford Nanopore MinION and R9.4 version chemistry. We generated 91.2 Gb of sequence data ({\~{}}30x theoretical coverage) from 39 flowcells. De novo assembly yielded a highly complete and contiguous assembly (NG50 {\~{}}3Mb). We observed considerable variability in homopolymeric tract resolution between different basecallers. The data permitted sensitive detection of both large structural variants and epigenetic modifications. Further we developed a new approach exploiting the long-read capability of this system and found that adding an additional 5x-coverage of "ultra-long" reads (read N50 of 99.7kb) more than doubled the assembly contiguity. Modelling the repeat structure of the human genome predicts extraordinarily contiguous assemblies may be possible using nanopore reads alone. Portable de novo sequencing of human genomes may be important for rapid point-of-care diagnosis of rare genetic diseases and cancer, and monitoring of cancer progression. The complete dataset including raw signal is available as an Amazon Web Services Open Dataset at: https://github.com/nanopore-wgs-consortium/NA12878.},
archivePrefix = {arXiv},
arxivId = {128835},
author = {Jain, Miten and Koren, Sergey and Miga, Karen H and Quick, Josh and Rand, Arthur C and Sasani, Thomas A and Tyson, John R and Beggs, Andrew D and Dilthey, Alexander T and Fiddes, Ian T and Malla, Sunir and Marriott, Hannah and Nieto, Tom and O'Grady, Justin and Olsen, Hugh E and Pedersen, Brent S and Rhie, Arang and Richardson, Hollian and Quinlan, Aaron R and Snutch, Terrance P and Tee, Louise and Paten, Benedict and Phillippy, Adam M. and Simpson, Jared T and Loman, Nicholas James and Loose, Matthew},
doi = {10.1038/nbt.4060},
eprint = {128835},
file = {:C$\backslash$:/Users/RaWi681/Documents/Mendeley Desktop/Jain et al. - 2018 - Nanopore sequencing and assembly of a human genome with ultra-long reads.pdf:pdf},
isbn = {2363036522},
issn = {1087-0156},
journal = {Nature Biotechnology},
month = {apr},
number = {4},
pages = {338--345},
pmid = {29431738},
publisher = {Nature Publishing Group},
title = {{Nanopore sequencing and assembly of a human genome with ultra-long reads}},
url = {https://www.biorxiv.org/content/early/2017/04/20/128835 http://www.nature.com/doifinder/10.1038/nbt.4060 http://www.nature.com/articles/nbt.4060},
volume = {36},
year = {2018}
}
@article{Unno2015,
abstract = {Recent sequencing technology development has revolutionized fields of microbial ecology. MiSeq-based microbial community analysis allows us to sequence more than a few hundred samples at a time, which is far more cost-effective than pyrosequencing. The approach, however, has not been preferably used owing to computational difficulties of processing huge amounts of data as well as known Illumina-derived artefact problems with amplicon sequencing. The choice of assembly software to take advantage of paired-end sequencing and methods to remove Illumina artefacts sequences are discussed. The protocol we suggest not only removed erroneous reads, but also dramatically reduced computational workload, which allows even a typical desktop computer to process a huge amount of sequence data generated with Illumina sequencers. We also developed a Web interface (http://biotech.jejunu.ac.kr/ {\~{}}abl/16s/) that allows users to conduct fastq-merging and mothur batch creation. The study presented here should provide technical advantages and supports in applying MiSeq-based microbial community analysis.},
author = {Unno, Tatsuya},
doi = {10.4014/jmb.1409.09057},
file = {:C$\backslash$:/Users/RaWi681/Documents/Mendeley Desktop/Unno - 2015 - Bioinformatic suggestions on MiSeq-based microbial community analysis.pdf:pdf},
issn = {17388872},
journal = {Journal of Microbiology and Biotechnology},
keywords = {16S rRNA,Bioinformatics,Microbial community,Mothur,Pear},
number = {6},
pages = {765--770},
title = {{Bioinformatic suggestions on MiSeq-based microbial community analysis}},
volume = {25},
year = {2015}
}
@article{Edgar2017,
abstract = {The 16S ribosomal RNA (rRNA) gene is widely used to survey microbial communities. Sequences are often clustered into Operational Taxonomic Units (OTUs) as proxies for species. The canonical clustering threshold is 97{\%} identity, which was proposed in 1994 when few 16S rRNA sequences were available, motivating a reassessment on current data. Using a large set of high-quality 16S rRNA sequences from finished genomes, I assessed the correspondence of OTUs to species for five representative clustering algorithms using four accuracy metrics. All algorithms had comparable accuracy when tuned to a given metric. Optimal identity thresholds that best approximated species were {\~{}}99{\%} for full-length sequences and {\~{}}100{\%} for the V4 hypervariable region.},
author = {Edgar, Robert C},
doi = {10.1101/192211},
file = {:C$\backslash$:/Users/RaWi681/Documents/Mendeley Desktop/Edgar - 2017 - Updating the 97{\%} identity threshold for 16S‌ ribosomal RNA OTUs.pdf:pdf},
journal = {bioRxiv},
pages = {192211},
title = {{Updating the 97{\%} identity threshold for 16S‌ ribosomal RNA OTUs}},
url = {https://www.biorxiv.org/content/early/2017/09/21/192211?rss=1},
year = {2017}
}
@article{Cao2017,
abstract = {The development of next generation sequencing (NGS) techniques has enabled researchers to study and understand the world of microorganisms from broader and deeper perspectives. The contemporary advances in DNA sequencing technologies have not only enabled finer characterization of bacterial genomes but also provided deeper taxonomic identification of complex microbiomes which in its genomic essence is the combined genetic material of the microorganisms inhabiting an environment, whether the environment be a particular body econiche (e.g., human intestinal contents) or a food manufacturing facility econiche (e.g., floor drain). To date, 16S rDNA sequencing, metagenomics and metatranscriptomics are the three basic sequencing strategies used in the taxonomic identification and characterization of food-related microbiomes. These sequencing strategies have used different NGS platforms for DNA and RNA sequence identification. Traditionally, 16S rDNA sequencing has played a key role in understanding the taxonomic composition of a food-related microbiome. Recently, metagenomic approaches have resulted in improved understanding of a microbiome by providing a species-level/strain-level characterization. Further, metatranscriptomic approaches have contributed to the functional characterization of the complex interactions between different microbial communities within a single microbiome. Many studies have highlighted the use of NGS techniques in investigating the microbiome of fermented foods. However, the utilization of NGS techniques in studying the microbiome of non-fermented foods are limited. This review provides a brief overview of the advances in DNA sequencing chemistries as the technology progressed from first, next and third generations and highlights how NGS provided a deeper understanding of food-related microbiomes with special focus on non-fermented foods.},
author = {Cao, Yu and Fanning, S{\'{e}}amus and Proos, Sin{\'{e}}ad and Jordan, Kieran and Srikumar, Shabarinath},
doi = {10.3389/fmicb.2017.01829},
file = {:C$\backslash$:/Users/RaWi681/Documents/Mendeley Desktop/Cao et al. - 2017 - A Review on the Applications of Next Generation Sequencing Technologies as Applied to Food-Related Microbiome Studie.pdf:pdf},
issn = {1664-302X},
journal = {Frontiers in microbiology},
keywords = {16S rDNA,food microbiome,metagenomics,metatranscriptomics,next generation sequencing},
number = {SEP},
pages = {1829},
pmid = {29033905},
title = {{A Review on the Applications of Next Generation Sequencing Technologies as Applied to Food-Related Microbiome Studies.}},
url = {http://www.ncbi.nlm.nih.gov/pubmed/29033905 http://www.pubmedcentral.nih.gov/articlerender.fcgi?artid=PMC5627019},
volume = {8},
year = {2017}
}
@article{Claesson2010,
abstract = {High-throughput molecular technologies can profile microbial communities at high resolution even in complex environments like the intestinal microbiota. Recent improvements in next-generation sequencing technologies allow for even finer resolution. We compared phylogenetic profiling of both longer (454 Titanium) sequence reads with shorter, but more numerous, paired-end reads (Illumina). For both approaches, we targeted six tandem combinations of 16S rRNA gene variable regions, in microbial DNA extracted from a human faecal sample, in order to investigate their limitations and potentials. In silico evaluations predicted that the V3/V4 and V4/V5 regions would provide the highest classification accuracies for both technologies. However, experimental sequencing of the V3/V4 region revealed significant amplification bias compared to the other regions, emphasising the necessity for experimental validation of primer pairs. The latest developments of 454 and Illumina technologies offered higher resolution compared to their previous versions, and showed relative consistency with each other. However, the majority of the Illumina reads could not be classified down to genus level due to their shorter length and higher error rates beyond 60 nt. Nonetheless, with improved quality and longer reads, the far greater coverage of Illumina promises unparalleled insights into highly diverse and complex environments such as the human gut.},
author = {Claesson, Marcus J. and Wang, Qiong and O'Sullivan, Orla and Greene-Diniz, Rachel and Cole, James R. and Ross, R. Paul and O'Toole, Paul W.},
doi = {10.1093/nar/gkq873},
file = {:C$\backslash$:/Users/RaWi681/Documents/Mendeley Desktop/Claesson et al. - 2010 - Comparison of two next-generation sequencing technologies for resolving highly complex microbiota composition u.pdf:pdf},
isbn = {0305-1048},
issn = {03051048},
journal = {Nucleic Acids Research},
number = {22},
pmid = {20880993},
title = {{Comparison of two next-generation sequencing technologies for resolving highly complex microbiota composition using tandem variable 16S rRNA gene regions}},
volume = {38},
year = {2010}
}
@article{Bercovier1986,
author = {Bercovier, Herve and Kafri, Orna and Sela, Shlomo},
doi = {10.1016/0006-291X(86)90452-3},
issn = {0006291X},
journal = {Biochemical and Biophysical Research Communications},
month = {may},
number = {3},
pages = {1136--1141},
title = {{Mycobacteria possess a surprisingly small number of ribosomal RNA genes in relation to the size of their genome}},
url = {http://linkinghub.elsevier.com/retrieve/pii/0006291X86904523},
volume = {136},
year = {1986}
}
@article{Quast2013,
abstract = {SILVA (from Latin silva, forest, http://www.arb-silva.de) is a comprehensive web resource for up to date, quality-controlled databases of aligned ribosomal RNA (rRNA) gene sequences from the Bacteria, Archaea and Eukaryota domains and supplementary online services. The referred database release 111 (July 2012) contains 3 194 778 small subunit and 288 717 large subunit rRNA gene sequences. Since the initial description of the project, substantial new features have been introduced, including advanced quality control procedures, an improved rRNA gene aligner, online tools for probe and primer evaluation and optimized browsing, searching and downloading on the website. Furthermore, the extensively curated SILVA taxonomy and the new non-redundant SILVA datasets provide an ideal reference for high-throughput classification of data from next-generation sequencing approaches.},
author = {Quast, Christian and Pruesse, Elmar and Yilmaz, Pelin and Gerken, Jan and Schweer, Timmy and Yarza, Pablo and Peplies, J{\"{o}}rg and Gl{\"{o}}ckner, Frank Oliver},
doi = {10.1093/nar/gks1219},
file = {:C$\backslash$:/Users/RaWi681/Documents/Mendeley Desktop/Quast et al. - 2013 - The SILVA ribosomal RNA gene database project Improved data processing and web-based tools.pdf:pdf},
isbn = {0305-1048},
issn = {03051048},
journal = {Nucleic Acids Research},
number = {D1},
pages = {590--596},
pmid = {23193283},
title = {{The SILVA ribosomal RNA gene database project: Improved data processing and web-based tools}},
volume = {41},
year = {2013}
}
@article{Kilianski2015,
abstract = {BACKGROUND:The MinION™ nanopore sequencer was recently released to a community of alpha-testers for evaluation using a variety of sequencing applications. Recent reports have tested the ability of the MinION™ to act as a whole genome sequencer and have demonstrated that nanopore sequencing has tremendous potential utility. However, the current nanopore technology still has limitations with respect to error-rate, and this is problematic when attempting to assemble whole genomes without secondary rounds of sequencing to correct errors. In this study, we tested the ability of the MinION™ nanopore sequencer to accurately identify and differentiate bacterial and viral samples via directed sequencing of characteristic genes shared broadly across a target clade.$\backslash$n$\backslash$nRESULTS:Using a 6 hour sequencing run time, sufficient data were generated to identify an E. coli sample down to the species level from 16S rDNA amplicons. Three poxviruses (cowpox, vaccinia-MVA, and vaccinia-Lister) were identified and differentiated down to the strain level, despite over 98{\%} identity between the vaccinia strains. The ability to differentiate strains by amplicon sequencing on the MinION™ was accomplished despite an observed per-base error rate of approximately 30{\%}.$\backslash$n$\backslash$nCONCLUSIONS:While nanopore sequencing, using the MinION™ platform from Oxford Nanopore in particular, continues to mature into a commercially available technology, practical uses are sought for the current versions of the technology. This study offers evidence of the utility of amplicon sequencing by demonstrating that the current versions of MinION™ technology can accurately identify and differentiate both viral and bacterial species present within biological samples via amplicon sequencing.},
author = {Kilianski, Andy and Haas, Jamie L. and Corriveau, Elizabeth J. and Liem, Alvin T. and Willis, Kristen L. and Kadavy, Dana R. and Rosenzweig, C. N. and Minot, Samuel S.},
doi = {10.1186/s13742-015-0051-z},
file = {:C$\backslash$:/Users/RaWi681/Documents/Mendeley Desktop/Kilianski et al. - 2015 - Bacterial and viral identification and differentiation by amplicon sequencing on the MinION nanopore sequencer.pdf:pdf;:C$\backslash$:/Users/RaWi681/Documents/Mendeley Desktop/Kilianski et al. - 2015 - Bacterial and viral identification and differentiation by amplicon sequencing on the MinION nanopore sequencer.doc:doc},
isbn = {2047-217X (Electronic)$\backslash$r2047-217X (Linking)},
issn = {2047217X},
journal = {GigaScience},
keywords = {Amplicon,Escherichia coli,Long-read sequencing,MinION™,NGS,Nanopore,Oxford Nanopore,Pathogen detection,Poxvirus,Whole genome sequencing},
number = {1},
pmid = {25815165},
title = {{Bacterial and viral identification and differentiation by amplicon sequencing on the MinION nanopore sequencer}},
volume = {4},
year = {2015}
}
@article{Laurence2014,
abstract = {Unbiased high-throughput sequencing of whole metagenome shotgun DNA libraries is a promising new approach to identifying microbes in clinical specimens, which, unlike other techniques, is not limited to known sequences. Unlike most sequencing applications, it is highly sensitive to laboratory contaminants as these will appear to originate from the clinical specimens. To assess the extent and diversity of sequence contaminants, we aligned 57 "1000 Genomes Project" sequencing runs from six centers against the four largest NCBI BLAST databases, detecting reads of diverse contaminant species in all runs and identifying the most common of these contaminant genera (Bradyrhizobium) in assembled genomes from the NCBI Genome database. Many of these microorganisms have been reported as contaminants of ultrapure water systems. Studies aiming to identify novel microbes in clinical specimens will greatly benefit from not only preventive measures such as extensive UV irradiation of water and cross-validation using independent techniques, but also a concerted effort to sequence the complete genomes of common contaminants so that they may be subtracted computationally.},
author = {Laurence, Martin and Hatzis, Christos and Brash, Douglas E.},
doi = {10.1371/journal.pone.0097876},
file = {:C$\backslash$:/Users/RaWi681/Documents/Mendeley Desktop/Laurence, Hatzis, Brash - 2014 - Common contaminants in next-generation sequencing that hinder discovery of low-abundance microbes.pdf:pdf},
isbn = {1932-6203 (Electronic)$\backslash$r1932-6203 (Linking)},
issn = {19326203},
journal = {PLoS ONE},
number = {5},
pages = {1--8},
pmid = {24837716},
title = {{Common contaminants in next-generation sequencing that hinder discovery of low-abundance microbes}},
volume = {9},
year = {2014}
}
@article{Nicholls2019,
abstract = {Background: Long sequencing reads are information-rich: aiding de novo assembly and reference mapping, and consequently have great potential for the study of microbial communities. However, the best approaches for analysis of long-read metagenomic data are unknown. Additionally, rigorous evaluation of bioinformatics tools is hindered by a lack of long-read data from validated samples with known composition. Findings: We sequenced 2 commercially available mock communities containing 10 microbial species (ZymoBIOMICS Microbial Community Standards) with Oxford Nanopore GridION and PromethION. Both communities and the 10 individual species isolates were also sequenced with Illumina technology. We generated 14 and 16 gigabase pairs from 2 GridION flowcells and 150 and 153 gigabase pairs from 2 PromethION flowcells for the evenly distributed and log-distributed communities, respectively. Read length N50 ranged between 5.3 and 5.4 kilobase pairs over the 4 sequencing runs. Basecalls and corresponding signal data are made available (4.2 TB in total). Alignment to Illumina-sequenced isolates demonstrated the expected microbial species at anticipated abundances, with the limit of detection for the lowest abundance species below 50 cells (GridION). De novo assembly of metagenomes recovered long contiguous sequences without the need for pre-processing techniques such as binning. Conclusions: We present ultra-deep, long-read nanopore datasets from a well-defined mock community. These datasets will be useful for those developing bioinformatics methods for long-read metagenomics and for the validation and comparison of current laboratory and software pipelines.},
author = {Nicholls, Samuel M. and Quick, Joshua C. and Tang, Shuiquan and Loman, Nicholas J.},
doi = {10.1093/gigascience/giz043},
file = {:C$\backslash$:/Users/RaWi681/Documents/Mendeley Desktop/Nicholls et al. - 2019 - Ultra-deep, long-read nanopore sequencing of mock microbial community standards.pdf:pdf},
isbn = {0000000298438},
issn = {2047217X},
journal = {GigaScience},
keywords = {Benchmark,Bioinformatics,De novo assembly,Illumina,Metagenomics,Mock community,Nanopore,Real-time sequencing,Single-molecule sequencing},
number = {5},
pages = {1--9},
publisher = {Oxford University Press},
title = {{Ultra-deep, long-read nanopore sequencing of mock microbial community standards}},
volume = {8},
year = {2019}
}
@article{Greisen1994,
abstract = {A set of broad-range PCR primers for the 16S rRNA gene in bacteria were tested, along with three series of oligonucleotide probes to detect the PCR product. The first series of probes is broad in range and consists of a universal bacterial probe, a gram-positive probe, a Bacteroides-Flavobacterium probe, and two probes for other gram-negative species. The second series was designed to detect PCR products from seven major bacterial species or groups frequently causing meningitis: Neisseria meningitidis, Haemophilus influenzae, Streptococcus pneumoniae, S. agalactiae, Escherichia coli and other enteric bacteria, Listeria monocytogenes, and Staphylococcus aureus. The third series was designed for the detection of DNA from species or genera commonly considered potential contaminants of clinical samples, including cerebrospinal fluid (CSF): Bacillus, Corynebacterium, Propionibacterium, and coagulase-negative Staphylococcus spp. The primers amplified DNA from all 124 different species of bacteria tested. Southern hybridization testing of the broad-range probes with washes containing 3 M tetramethylammonium chloride indicated that this set of probes correctly identified all but two of the 102 bacterial species tested, the exceptions being Deinococcus radiopugnans and Gardnerella vaginalis. The gram-negative and gram-positive probes hybridized to isolates of two newly characterized bacteria, Alloiococcus otitis and Rochalimaea henselii, as predicted by Gram stain characteristics. The CSF pathogen and contaminant probe sequences were compared with available sequence information and with sequencing data for 32 different species. Testing of the CSF pathogen and contaminant probes against DNA from over 60 different strains indicated that, with the exception of the coagulase-negative Staphylococcus probes, these probes provided the correct identification of bacterial species known to be found in CSF.},
author = {Greisen, K. and Loeffelholz, M. and Purohit, A. and Leong, D.},
file = {:C$\backslash$:/Users/RaWi681/Documents/Mendeley Desktop/Greisen et al. - 1994 - PCR primers and probes for the 16S rRNA gene of most species of pathogenic bacteria, including bacteria found in.pdf:pdf},
isbn = {0095-1137 (Print)},
issn = {00951137},
journal = {Journal of Clinical Microbiology},
number = {2},
pages = {335--351},
pmid = {7512093},
title = {{PCR primers and probes for the 16S rRNA gene of most species of pathogenic bacteria, including bacteria found in cerebrospinal fluid}},
volume = {32},
year = {1994}
}
@article{Vetrovsky2013,
abstract = {16S ribosomal RNA currently represents the most important target of study in bacterial ecology. Its use for the description of bacterial diversity is, however, limited by the presence of variable copy numbers in bacterial genomes and sequence variation within closely related taxa or within a genome. Here we use the information from sequenced bacterial genomes to explore the variability of 16S rRNA sequences and copy numbers at various taxonomic levels and apply it to estimate bacterial genome and DNA abundances. In total, 7,081 16S rRNA sequences were in silico extracted from 1,690 available bacterial genomes (1-15 per genome). While there are several phyla containing low 16S rRNA copy numbers, in certain taxa, e.g., the Firmicutes and Gammaproteobacteria, the variation is large. Genome sizes are more conserved at all tested taxonomic levels than 16S rRNA copy numbers. Only a minority of bacterial genomes harbors identical 16S rRNA gene copies, and sequence diversity increases with increasing copy numbers. While certain taxa harbor dissimilar 16S rRNA genes, others contain sequences common to multiple species. Sequence identity clusters (often termed operational taxonomic units) thus provide an imperfect representation of bacterial taxa of a certain phylogenetic rank. We have demonstrated that the information on 16S rRNA copy numbers and genome sizes of genome-sequenced bacteria may be used as an estimate for the closest related taxon in an environmental dataset to calculate alternative estimates of the relative abundance of individual bacterial taxa in environmental samples. Using an example from forest soil, this procedure would increase the abundance estimates of Acidobacteria and decrease these of Firmicutes. Using the currently available information, alternative estimates of bacterial community composition may be obtained in this way if the variation of 16S rRNA copy numbers among bacteria is considered.},
archivePrefix = {arXiv},
arxivId = {arXiv:1011.1669v3},
author = {V{\v{e}}trovsk{\'{y}}, Tom{\'{a}}{\v{s}} and Baldrian, Petr},
doi = {10.1371/journal.pone.0057923},
eprint = {arXiv:1011.1669v3},
file = {:C$\backslash$:/Users/RaWi681/Documents/Mendeley Desktop/V{\v{e}}trovsk{\'{y}}, Baldrian - 2013 - The Variability of the 16S rRNA Gene in Bacterial Genomes and Its Consequences for Bacterial Community Anal.pdf:pdf},
isbn = {1932-6203 (Electronic)$\backslash$n1932-6203 (Linking)},
issn = {19326203},
journal = {PLoS ONE},
number = {2},
pages = {1--10},
pmid = {23460914},
title = {{The Variability of the 16S rRNA Gene in Bacterial Genomes and Its Consequences for Bacterial Community Analyses}},
volume = {8},
year = {2013}
}
@article{Sinclair2015,
abstract = {As new sequencing technologies become cheaper and older ones disappear, laboratories switch vendors and platforms. Validating the new setups is a crucial part of conducting rigorous scientific research. Here we report on the reliability and biases of performing bacterial 16S rRNA gene amplicon paired-end sequencing on the MiSeq Illumina platform. We designed a protocol using 50 barcode pairs to run samples in parallel and coded a pipeline to process the data. Sequencing the same sediment sample in 248 replicates as well as 70 samples from alkaline soda lakes, we evaluated the performance of the method with regards to estimates of alpha and beta diversity. Using different purification and DNA quantification procedures we always found up to 5-fold differences in the yield of sequences between individually barcodes samples. Using either a one-step or a two-step PCR preparation resulted in significantly different estimates in both alpha and beta diversity. Comparing with a previous method based on 454 pyrosequencing, we found that our Illumina protocol performed in a similar manner - with the exception for evenness estimates where correspondence between the methods was low. We further quantified the data loss at every processing step eventually accumulating to 50{\%} of the raw reads. When evaluating different OTU clustering methods, we observed a stark contrast between the results of QIIME with default settings and the more recent UPARSE algorithm when it comes to the number of OTUs generated. Still, overall trends in alpha and beta diversity corresponded highly using both clustering methods. Our procedure performed well considering the precisions of alpha and beta diversity estimates, with insignificant effects of individual barcodes. Comparative analyses suggest that 454 and Illumina sequence data can be combined if the same PCR protocol and bioinformatic workflows are used for describing patterns in richness, beta-diversity and taxonomic composition.},
archivePrefix = {arXiv},
arxivId = {1310.0424},
author = {Sinclair, Lucas and Osman, Omneya Ahmed and Bertilsson, Stefan and Eiler, Alexander},
doi = {10.1371/journal.pone.0116955},
eprint = {1310.0424},
file = {:C$\backslash$:/Users/RaWi681/Documents/Mendeley Desktop/Sinclair et al. - 2015 - Microbial community composition and diversity via 16S rRNA gene amplicons Evaluating the illumina platform.pdf:pdf},
isbn = {1932-6203},
issn = {19326203},
journal = {PLoS ONE},
number = {2},
pages = {1--18},
pmid = {25647581},
title = {{Microbial community composition and diversity via 16S rRNA gene amplicons: Evaluating the illumina platform}},
volume = {10},
year = {2015}
}
@article{Garcia-Rodriguez2018,
author = {Garc{\'{i}}a-Rodr{\'{i}}guez, Aser and Atxaerandio, Raquel and L{\'{o}}pez-Garc{\'{i}}a, Adrian and P{\'{e}}rez, Adrian and Gonz{\'{a}}lez-Recio, Oscar and Hern{\'{a}}ndez, Itziar and Pineda-Quiroga, Carolina},
doi = {10.3389/fmicb.2018.03010},
file = {:C$\backslash$:/Users/RaWi681/Documents/Mendeley Desktop/Garc{\'{i}}a-Rodr{\'{i}}guez et al. - 2018 - Comparison of Mothur and QIIME for the Analysis of Rumen Microbiota Composition Based on 16S rRNA Ampli.pdf:pdf},
isbn = {1664-302X},
issn = {1664-302X},
journal = {Frontiers in Microbiology},
keywords = {mothur, QIIME, 16S rRNA, rumen microbiota, bovine},
number = {December},
pages = {1--11},
title = {{Comparison of Mothur and QIIME for the Analysis of Rumen Microbiota Composition Based on 16S rRNA Amplicon Sequences}},
volume = {9},
year = {2018}
}
@article{Salter2014,
abstract = {BACKGROUND:The study of microbial communities has been revolutionised in recent years by the widespread adoption of culture independent analytical techniques such as 16S rRNA gene sequencing and metagenomics. One potential confounder of these sequence-based approaches is the presence of contamination in DNA extraction kits and other laboratory reagents.RESULTS:In this study we demonstrate that contaminating DNA is ubiquitous in commonly used DNA extraction kits and other laboratory reagents, varies greatly in composition between different kits and kit batches, and that this contamination critically impacts results obtained from samples containing a low microbial biomass. Contamination impacts both PCR-based 16S rRNA gene surveys and shotgun metagenomics. We provide an extensive list of potential contaminating genera, and guidelines on how to mitigate the effects of contamination.CONCLUSIONS:These results suggest that caution should be advised when applying sequence-based techniques to the study of microbiota present in low biomass environments. Concurrent sequencing of negative control samples is strongly advised.},
author = {Salter, Susannah J and Cox, Michael J and Turek, Elena M and Calus, Szymon T and Cookson, William O and Moffatt, Miriam F and Turner, Paul and Parkhill, Julian and Loman, Nicholas J and Walker, Alan W},
doi = {10.1186/s12915-014-0087-z},
file = {:C$\backslash$:/Users/RaWi681/Documents/Mendeley Desktop/Salter et al. - 2014 - Reagent and laboratory contamination can critically impact sequence-based microbiome analyses.pdf:pdf},
isbn = {1741-7007 (Electronic)$\backslash$r1741-7007 (Linking)},
issn = {1741-7007},
journal = {BMC Biology},
keywords = {16S rRNA,16s rrna,Contamination,Metagenomics,Microbiome,Microbiota,contamination,metagenomics,microbiome,microbiota},
month = {dec},
number = {1},
pages = {87},
pmid = {25387460},
title = {{Reagent and laboratory contamination can critically impact sequence-based microbiome analyses}},
url = {http://www.biomedcentral.com/1741-7007/12/87},
volume = {12},
year = {2014}
}
@article{Tremblay2015,
abstract = {Sequencing of 16S rRNA gene tags is a popular method for profiling and comparing microbial communities. The protocols and methods used, however, vary considerably with regard to amplification primers, sequencing primers, sequencing technologies; as well as quality filtering and clustering. How results are affected by these choices, and whether data produced with different protocols can be meaningfully compared, is often unknown. Here we compare results obtained using three different amplification primer sets (targeting V4, V6-V8, and V7-V8) and two sequencing technologies (454 pyrosequencing and Illumina MiSeq) using DNA from a mock community containing a known number of species as well as complex environmental samples whose PCR-independent profiles were estimated using shotgun sequencing. We find that paired-end MiSeq reads produce higher quality data and enabled the use of more aggressive quality control parameters over 454, resulting in a higher retention rate of high quality reads for downstream data analysis. While primer choice considerably influences quantitative abundance estimations, sequencing platform has relatively minor effects when matched primers are used. Beta diversity metrics are surprisingly robust to both primer and sequencing platform biases.},
archivePrefix = {arXiv},
arxivId = {arXiv:1312.0570v2},
author = {Tremblay, Julien and Singh, Kanwar and Fern, Alison and Kirton, Edward S. and He, Shaomei and Woyke, Tanja and Lee, Janey and Chen, Feng and Dangl, Jeffery L. and Tringe, Susannah G.},
doi = {10.3389/fmicb.2015.00771},
eprint = {arXiv:1312.0570v2},
file = {:C$\backslash$:/Users/RaWi681/Documents/Mendeley Desktop/Tremblay et al. - 2015 - Primer and platform effects on 16S rRNA tag sequencing.pdf:pdf},
isbn = {1553-7358 (Electronic)$\backslash$r1553-734X (Linking)},
issn = {1664302X},
journal = {Frontiers in Microbiology},
keywords = {16S rRNA gene sequencing,Amplification,Community assembly,High throughput sequencing,Microbial diversity,Microbial population and community ecology,Sequencing error},
number = {AUG},
pages = {1--15},
pmid = {26300854},
title = {{Primer and platform effects on 16S rRNA tag sequencing}},
volume = {6},
year = {2015}
}
@article{Tyler2018,
abstract = {The MinION sequencer (Oxford Nanopore Technologies) is a paradigm shifting device allowing rapid, real time long read sequencing of nucleic acids. Yet external benchmarking of this technologies' capabilities has not been extensively reported, nor has thorough evaluation of its utility for field-based analysis with sub-optimal sample types been described. The aim of this study was to evaluate the capability of the MinION sequencer for bacterial genomic and metagenomic applications, with specific emphasis placed on the quality, yield, and accuracy of generated sequence data. Two independent laboratories at the National Microbiology Laboratory (Public Health Agency of Canada), sequenced a set of microbes in replicate, using the currently available flowcells, sequencing chemistries, and software available at the time of the experiment. Overall sequencing yield and quality improved through the course of this set of experiments. Sequencing alignment accuracy was high reaching 97{\%} for all 2D experiments, though was slightly lower for 1D sequencing (94{\%}). 1D sequencing provided much longer sequences than 2D. Both sequencing chemistries performed equally well in constructing genomic assemblies. There was evidence of barcode cross-over using both the native and PCR barcoding methods. Despite the sub-optimal nature of samples sequenced in the field, sequences attributable to B. anthracis the target organism used in this scenario, could none-the-less be detected. Together, this report showcases the rapid advancement in this technology and its utility in the context of genomic sequencing of microbial isolates of importance to public health.},
archivePrefix = {arXiv},
arxivId = {15334406},
author = {Tyler, Andrea D. and Mataseje, Laura and Urfano, Chantel J. and Schmidt, Lisa and Antonation, Kym S. and Mulvey, Michael R. and Corbett, Cindi R.},
doi = {10.1038/s41598-018-29334-5},
eprint = {15334406},
file = {:C$\backslash$:/Users/RaWi681/Documents/Mendeley Desktop/Tyler et al. - 2018 - Evaluation of Oxford Nanopore's MinION Sequencing Device for Microbial Whole Genome Sequencing Applications.pdf:pdf},
isbn = {0000000272},
issn = {20452322},
journal = {Scientific Reports},
number = {1},
pages = {1--12},
pmid = {30026559},
publisher = {Springer US},
title = {{Evaluation of Oxford Nanopore's MinION Sequencing Device for Microbial Whole Genome Sequencing Applications}},
url = {http://dx.doi.org/10.1038/s41598-018-29334-5},
volume = {8},
year = {2018}
}
@article{Bolger2014,
abstract = {MOTIVATION Although many next-generation sequencing (NGS) read preprocessing tools already existed, we could not find any tool or combination of tools that met our requirements in terms of flexibility, correct handling of paired-end data and high performance. We have developed Trimmomatic as a more flexible and efficient preprocessing tool, which could correctly handle paired-end data. RESULTS The value of NGS read preprocessing is demonstrated for both reference-based and reference-free tasks. Trimmomatic is shown to produce output that is at least competitive with, and in many cases superior to, that produced by other tools, in all scenarios tested. AVAILABILITY AND IMPLEMENTATION Trimmomatic is licensed under GPL V3. It is cross-platform (Java 1.5+ required) and available at http://www.usadellab.org/cms/index.php?page=trimmomatic CONTACT usadel@bio1.rwth-aachen.de SUPPLEMENTARY INFORMATION Supplementary data are available at Bioinformatics online.},
author = {Bolger, Anthony M. and Lohse, Marc and Usadel, Bjoern},
doi = {10.1093/bioinformatics/btu170},
file = {:C$\backslash$:/Users/RaWi681/Documents/Mendeley Desktop/Bolger, Lohse, Usadel - 2014 - Trimmomatic a flexible trimmer for Illumina sequence data.pdf:pdf},
isbn = {1367-4803},
issn = {1367-4811},
journal = {Bioinformatics (Oxford, England)},
month = {aug},
number = {15},
pages = {2114--20},
pmid = {24695404},
title = {{Trimmomatic: a flexible trimmer for Illumina sequence data.}},
url = {http://www.ncbi.nlm.nih.gov/pubmed/24695404 http://www.pubmedcentral.nih.gov/articlerender.fcgi?artid=PMC4103590},
volume = {30},
year = {2014}
}
@article{Alnajar2017,
abstract = {The family Enterobacteriaceae harbors many important pathogens, however it has proven difficult to reliably distinguish different members of this family or discern their interrelationships. To understand the interrelationships among the Enterobacteriaceae species, we have constructed two comprehensive phylogenetic trees for 78 genome-sequenced Enterobacteriaceae species based on 2487 core genome proteins, and another set of 118 conserved proteins. The genome sequences of Enterobacteriaceae species were also analyzed for genetic relatedness based on average amino acid identity and 16S rRNA sequence similarity. In parallel, comparative genomic studies on protein sequences from the Enterobacteriaceae have identified 88 molecular markers in the form of conserved signature indels (CSIs) that are uniquely shared by specific members of the family. All of these multiple lines of investigations provide consistent evidence that most of the species/genera within the family can be assigned to 6 different subfamily level clades which are designated as the “Escherichia clade”, “Klebsiella clade”, “Enterobacter clade”, “Kosakonia clade”, “Cronobacter clade” and “Cedecea clade”. The members of the six described clades, in addition to their distinct branching in phylogenetic trees, can now be reliably demarcated in molecular terms on the basis of multiple identified CSIs that are exclusively shared by the group members. Several additional CSIs identified in this work that are either specific for individual genera (viz. Kosakonia, Kluyvera and Escherichia-Shigella), or are present at various taxonomic depths, offer information regarding the interrelationships among the different clades. The described molecular markers provide novel means for diagnostic as well as genetic and biochemical studies on the Enterobacteriaceae species and for resolving the polyphyly of its several genera viz. Escherichia, Enterobacter and Kluyvera. On the bases of our results, we are proposing the reclassification of Escherichia vulneris and Enterobacter massiliensis into two novel genera viz. Pseudescherichia gen. nov. and Metakosakonia gen. nov., respectively. Additionally, our results also support the transfer of “Enterobacter lignolyticus” and “Kluyvera intestini” to the genera Pluralibacter and Metakosakonia, respectively.},
author = {Alnajar, Seema and Gupta, Radhey S.},
doi = {10.1016/j.meegid.2017.06.024},
file = {:C$\backslash$:/Users/RaWi681/Documents/Mendeley Desktop/Alnajar, Gupta - 2017 - Phylogenomics and comparative genomic studies delineate six main clades within the family Enterobacteriaceae and.pdf:pdf},
isbn = {0021-9355 (Print)},
issn = {15677257},
journal = {Infection, Genetics and Evolution},
keywords = {Conserved signature indels,Enterobacteriaceae phylogeny,Enterobacteriaceae taxonomy,Molecular markers,Phylogenomics studies,Reclassification of Enterobacter and Escherichia s},
pages = {108--127},
pmid = {2303513},
publisher = {Elsevier B.V.},
title = {{Phylogenomics and comparative genomic studies delineate six main clades within the family Enterobacteriaceae and support the reclassification of several polyphyletic members of the family}},
url = {http://dx.doi.org/10.1016/j.meegid.2017.06.024},
volume = {54},
year = {2017}
}
@article{MohdShaufi2015,
abstract = {BACKGROUND: Chicken gut microbiota has paramount roles in host performance, health and immunity. Understanding the topological difference in gut microbial community composition is crucial to provide knowledge on the functions of each members of microbiota to the physiological maintenance of the host. The gut microbiota profiling of the chicken was commonly performed previously using culture-dependent and early culture-independent methods which had limited coverage and accuracy. Advances in technology based on next-generation sequencing (NGS), offers unparalleled coverage and depth in determining microbial gut dynamics. Thus, the aim of this study was to investigate the ileal and caecal microbiota development as chicken aged, which is important for future effective gut modulation.$\backslash$n$\backslash$nMATERIAL AND METHODS: Ileal and caecal contents of broiler chicken were extracted from 7, 14, 21 and 42-day old chicken. Genomic DNA was then extracted and amplified based on V3 hyper-variable region of 16S rRNA. Bioinformatics, ecological and statistical analyses such as Principal Coordinate Analysis (PCoA) was performed in mothur software and plotted using PRIMER 6. Additional analyses for predicted metagenomes were performed through PICRUSt and STAMP software package based on Greengenes databases.$\backslash$n$\backslash$nRESULTS: A distinctive difference in bacterial communities was observed between ilea and caeca as the chicken aged (P {\textless} 0.001). The microbial communities in the caeca were more diverse in comparison to the ilea communities. The potentially pathogenic bacteria such as Clostridium were elevated as the chicken aged and the population of beneficial microbe such as Lactobacillus was low at all intervals. On the other hand, based on predicted metagenomes analysed, clear distinction in functions and roles of gut microbiota such as gene pathways related to nutrient absorption (e.g. sugar and amino acid metabolism), and bacterial proliferation and colonization (e.g. bacterial motility proteins, two-component system and bacterial secretion system) were observed between ilea and caeca, respectively (P {\textless} 0.05).$\backslash$n$\backslash$nCONCLUSIONS: The caeca microbial communities were more diverse in comparison to ilea. The main functional differences between the two sites were found to be related to nutrient absorption and bacterial colonization. Based on the composition of the microbial community, future gut modulation with beneficial bacteria such as probiotics may benefit the host.},
author = {{Mohd Shaufi}, Mohd Asrore and Sieo, Chin Chin and Chong, Chun Wie and Gan, Han Ming and Ho, Yin Wan},
doi = {10.1186/s13099-015-0051-7},
file = {:C$\backslash$:/Users/RaWi681/Documents/Mendeley Desktop/Mohd Shaufi et al. - 2015 - Deciphering chicken gut microbial dynamics based on high-throughput 16S rRNA metagenomics analyses.pdf:pdf},
issn = {17574749},
journal = {Gut Pathogens},
keywords = {16S rRNA,Broiler chicken,Gastrointestinal tract,Gut microbiota,Metagenomics,Next-generation sequencing},
number = {1},
pages = {1--12},
pmid = {25806087},
title = {{Deciphering chicken gut microbial dynamics based on high-throughput 16S rRNA metagenomics analyses}},
volume = {7},
year = {2015}
}
@article{Wang2007,
abstract = {The Ribosomal Database Project (RDP) Classifier, a na{\"{i}}ve Bayesian classifier, can rapidly and accurately classify bacterial 16S rRNA sequences into the new higher-order taxonomy proposed in Bergey's Taxonomic Outline of the Prokaryotes (2nd ed., release 5.0, Springer-Verlag, New York, NY, 2004). It provides taxonomic assignments from domain to genus, with confidence estimates for each assignment. The majority of classifications (98{\%}) were of high estimated confidence ({\textgreater} or = 95{\%}) and high accuracy (98{\%}). In addition to being tested with the corpus of 5,014 type strain sequences from Bergey's outline, the RDP Classifier was tested with a corpus of 23,095 rRNA sequences as assigned by the NCBI into their alternative higher-order taxonomy. The results from leave-one-out testing on both corpora show that the overall accuracies at all levels of confidence for near-full-length and 400-base segments were 89{\%} or above down to the genus level, and the majority of the classification errors appear to be due to anomalies in the current taxonomies. For shorter rRNA segments, such as those that might be generated by pyrosequencing, the error rate varied greatly over the length of the 16S rRNA gene, with segments around the V2 and V4 variable regions giving the lowest error rates. The RDP Classifier is suitable both for the analysis of single rRNA sequences and for the analysis of libraries of thousands of sequences. Another related tool, RDP Library Compare, was developed to facilitate microbial-community comparison based on 16S rRNA gene sequence libraries. It combines the RDP Classifier with a statistical test to flag taxa differentially represented between samples. The RDP Classifier and RDP Library Compare are available online at http://rdp.cme.msu.edu/.},
archivePrefix = {arXiv},
arxivId = {Wang, Qiong, 2007, Naive},
author = {Wang, Qiong and Garrity, George M. and Tiedje, James M. and Cole, James R.},
doi = {10.1128/AEM.00062-07},
eprint = {Wang, Qiong, 2007, Naive},
file = {:C$\backslash$:/Users/RaWi681/Documents/Mendeley Desktop/Wang et al. - 2007 - Na{\"{i}}ve Bayesian classifier for rapid assignment of rRNA sequences into the new bacterial taxonomy.pdf:pdf},
isbn = {0099-2240 (Print)$\backslash$r0099-2240 (Linking)},
issn = {00992240},
journal = {Applied and Environmental Microbiology},
number = {16},
pages = {5261--5267},
pmid = {17586664},
title = {{Na{\"{i}}ve Bayesian classifier for rapid assignment of rRNA sequences into the new bacterial taxonomy}},
volume = {73},
year = {2007}
}
@article{Mignard2006,
abstract = {Accurate identification of bacterial isolates is an essential task in clinical microbiology. Phenotypic methods are time-consuming and either fail to identify some bacteria such as Gram-positive rods entirely or at least fail to do so in some clinical situations. 16S rDNA sequencing is a recent method of identification which offers a useful alternative. In this study, we investigate the usefulness of this method for identifying a range of bacteria in a clinical laboratory under routine conditions. Over a period of 30 months, 683 isolates were obtained from clinical specimens, sequenced and analysed. For 568 of these isolates (83.1{\%}), the sequence provided species level identification. For 108 isolates (15.8{\%}), the identification was limited to the genus level, and for 7 isolates (1{\%}), the sequence remained unidentifiable by 16S rDNA sequence analysis. For the isolates identified only to the genus level, the 16S rDNA approach failed to identify bacteria to the taxonomic level for 3 reasons: failure to differentiate between species in 72 isolates (66{\%}), the lack of any closely related sequence in the database for 15 isolates (13.8{\%}) and the presence of more than 1{\%} of undetermined position in the sequence for 13 isolates (12{\%}).},
author = {Mignard, S. and Flandrois, J. P.},
doi = {10.1016/j.mimet.2006.05.009},
file = {:C$\backslash$:/Users/RaWi681/Documents/Mendeley Desktop/Mignard, Flandrois - 2006 - 16S rRNA sequencing in routine bacterial identification a 30-month experiment.pdf:pdf},
isbn = {0167-7012 (Print)$\backslash$r0167-7012 (Linking)},
issn = {0167-7012},
journal = {Journal of microbiological methods},
keywords = {16S rRNA sequencing,Bacterial identification,Clinical laboratory,Routine conditions},
month = {dec},
number = {3},
pages = {574--81},
pmid = {16859787},
title = {{16S rRNA sequencing in routine bacterial identification: a 30-month experiment.}},
url = {http://www.ncbi.nlm.nih.gov/pubmed/16859787},
volume = {67},
year = {2006}
}
@article{Jain2017,
abstract = {BACKGROUND Long-read sequencing is rapidly evolving and reshaping the suite of opportunities for genomic analysis. For the MinION in particular, as both the platform and chemistry develop, the user community requires reference data to set performance expectations and maximally exploit third-generation sequencing. We performed an analysis of MinION data derived from whole genome sequencing of Escherichiacoli K-12 using the R9.0 chemistry, comparing the results with the older R7.3 chemistry. METHODS We computed the error-rate estimates for insertions, deletions, and mismatches in MinION reads. RESULTS Run-time characteristics of the flow cell and run scripts for R9.0 were similar to those observed for R7.3 chemistry, but with an 8-fold increase in bases per second (from 30 bps in R7.3 and SQK-MAP005 library preparation, to 250 bps in R9.0) processed by individual nanopores, and less drop-off in yield over time. The 2-dimensional ("2D") N50 read length was unchanged from the prior chemistry. Using the proportion of alignable reads as a measure of base-call accuracy, 99.9{\%} of "pass" template reads from 1-dimensional ("1D")  experiments were mappable and {\~{}}97{\%} from 2D experiments. The median identity of reads was {\~{}}89{\%} for 1D and {\~{}}94{\%} for 2D experiments. The total error rate (miscall + insertion + deletion ) decreased for 2D "pass" reads from 9.1{\%} in R7.3 to 7.5{\%} in R9.0 and for template "pass" reads from 26.7{\%} in R7.3 to 14.5{\%} in R9.0. CONCLUSIONS These Phase 2 MinION experiments serve as a baseline by providing estimates for read quality, throughput, and mappability. The datasets further enable the development of bioinformatic tools tailored to the new R9.0 chemistry and the design of novel biological applications for this technology. ABBREVIATIONS K: thousand, Kb: kilobase (one thousand base pairs), M: million, Mb: megabase (one million base pairs), Gb: gigabase (one billion base pairs).},
author = {Jain, Miten and Tyson, John R. and Loose, Matthew and Ip, Camilla L.C. and Eccles, David A. and O'Grady, Justin and Malla, Sunir and Leggett, Richard M. and Wallerman, Ola and Jansen, Hans J. and Zalunin, Vadim and Birney, Ewan and Brown, Bonnie L. and Snutch, Terrance P. and Olsen, Hugh E.},
doi = {10.12688/f1000research.11354.1},
file = {:C$\backslash$:/Users/RaWi681/Documents/Mendeley Desktop/Jain et al. - 2017 - MinION Analysis and Reference Consortium Phase 2 data release and analysis of R9.0 chemistry.pdf:pdf},
isbn = {2046-1402},
issn = {2046-1402},
journal = {F1000Research},
pages = {760},
pmid = {28794860},
title = {{MinION Analysis and Reference Consortium: Phase 2 data release and analysis of R9.0 chemistry}},
url = {https://f1000research.com/articles/6-760/v1},
volume = {6},
year = {2017}
}
@article{Jenkins2012,
abstract = {Amplification and sequence analysis of the 16S rRNA gene can be applied to detect and identify bacteria in clinical samples. We examined 75 clinical samples (17 culture-positive, 58 culture-negative) prospectively by two different PCR protocols, amplifying either a single fragment (1343 bp) or two fragments (762/598 bp) of the 16S rRNA gene. The 1343 bp PCR and 762/598 bp PCRs detected and identified the bacterial 16S rRNA gene in 23 (31 {\%}) and 38 (51 {\%}) of the 75 samples, respectively. The 1343 bp PCR identified 19 of 23 (83 {\%}) PCR-positive samples to species level while the 762/598 bp PCR identified 14 of 38 (37 {\%}) bacterial 16S rRNA gene fragments to species level and 24 to the genus level only. Amplification of shorter fragments of the bacterial 16S rRNA gene (762 and 598 bp) resulted in a more sensitive assay; however, analysis of a large fragment (1343 bp) improved species discrimination. Although not statistically significant, the 762/598 bp PCR detected the bacterial 16S rRNA gene in more samples than the 1343 bp PCR, making it more likely to be a more suitable method for the primary detection of the bacterial 16S rRNA gene in the clinical setting. The 1343 bp PCR may be used in combination with the 762/598 bp PCR when identification of the bacterial rRNA gene to species level is required.},
author = {Jenkins, Claire and Ling, Clare L. and Ciesielczuk, Holly L. and Lockwood, Julianne and Hopkins, Susan and McHugh, Timothy D. and Gillespie, Stephen H. and Kibbler, Christopher C.},
doi = {10.1099/jmm.0.030387-0},
file = {:C$\backslash$:/Users/RaWi681/Documents/Mendeley Desktop/Jenkins et al. - 2012 - Detection and identification of bacteria in clinical samples by 16S rRNA gene sequencing Comparison of two diffe.pdf:pdf},
issn = {00222615},
journal = {Journal of Medical Microbiology},
number = {4},
pages = {483--488},
pmid = {22160310},
title = {{Detection and identification of bacteria in clinical samples by 16S rRNA gene sequencing: Comparison of two different approaches in clinical practice}},
volume = {61},
year = {2012}
}
@article{Lluch2015,
abstract = {BACKGROUND Substantial progress in high-throughput metagenomic sequencing methodologies has enabled the characterisation of bacteria from various origins (for example gut and skin). However, the recently-discovered bacterial microbiota present within animal internal tissues has remained unexplored due to technical difficulties associated with these challenging samples. RESULTS We have optimized a specific 16S rDNA-targeted metagenomics sequencing (16S metabarcoding) pipeline based on the Illumina MiSeq technology for the analysis of bacterial DNA in human and animal tissues. This was successfully achieved in various mouse tissues despite the high abundance of eukaryotic DNA and PCR inhibitors in these samples. We extensively tested this pipeline on mock communities, negative controls, positive controls and tissues and demonstrated the presence of novel tissue specific bacterial DNA profiles in a variety of organs (including brain, muscle, adipose tissue, liver and heart). CONCLUSION The high throughput and excellent reproducibility of the method ensured exhaustive and precise coverage of the 16S rDNA bacterial variants present in mouse tissues. This optimized 16S metagenomic sequencing pipeline will allow the scientific community to catalogue the bacterial DNA profiles of different tissues and will provide a database to analyse host/bacterial interactions in relation to homeostasis and disease.},
archivePrefix = {arXiv},
arxivId = {arXiv:1011.1669v3},
author = {Lluch, J{\'{e}}r{\^{o}}me and Servant, Florence and Pa{\"{i}}ss{\'{e}}, Sandrine and Valle, Carine and Vali{\`{e}}re, Sophie and Kuchly, Claire and Vilchez, Ga{\"{e}}lle and Donnadieu, C{\'{e}}cile and Courtney, Michael and Burcelin, R{\'{e}}my and Amar, Jacques and Bouchez, Olivier and Lelouvier, Benjamin},
doi = {10.1371/journal.pone.0142334},
eprint = {arXiv:1011.1669v3},
file = {:C$\backslash$:/Users/RaWi681/Documents/Mendeley Desktop/Lluch et al. - 2015 - The characterization of novel tissue microbiota using an optimized 16S metagenomic sequencing pipeline.pdf:pdf},
isbn = {1932-6203},
issn = {19326203},
journal = {PLoS ONE},
number = {11},
pages = {1--22},
pmid = {26544955},
title = {{The characterization of novel tissue microbiota using an optimized 16S metagenomic sequencing pipeline}},
volume = {10},
year = {2015}
}
@article{Loman2012,
abstract = {Three benchtop high-throughput sequencing instruments are now available. The 454 GS Junior (Roche), MiSeq (Illumina) and Ion Torrent PGM (Life Technologies) are laser-printer sized and offer modest set-up and running costs. Each instrument can generate data required for a draft bacterial genome sequence in days, making them attractive for identifying and characterizing pathogens in the clinical setting. We compared the performance of these instruments by sequencing an isolate of Escherichia coli O104:H4, which caused an outbreak of food poisoning in Germany in 2011. The MiSeq had the highest throughput per run (1.6 Gb/run, 60 Mb/h) and lowest error rates. The 454 GS Junior generated the longest reads (up to 600 bases) and most contiguous assemblies but had the lowest throughput (70 Mb/run, 9 Mb/h). Run in 100-bp mode, the Ion Torrent PGM had the highest throughput (80–100 Mb/h). Unlike the MiSeq, the Ion Torrent PGM and 454 GS Junior both produced homopolymer-associated indel errors (1.5 and 0.38 errors per 100 bases, respectively).},
archivePrefix = {arXiv},
arxivId = {209},
author = {Loman, Nicholas J. and Misra, Raju V. and Dallman, Timothy J. and Constantinidou, Chrystala and Gharbia, Saheer E. and Wain, John and Pallen, Mark J.},
doi = {10.1038/nbt.2198},
eprint = {209},
file = {:C$\backslash$:/Users/RaWi681/Documents/Mendeley Desktop/Loman et al. - 2012 - Performance comparison of benchtop high-throughput sequencing platforms.pdf:pdf},
isbn = {1546-1696 (Electronic)$\backslash$r1087-0156 (Linking)},
issn = {10870156},
journal = {Nature Biotechnology},
number = {5},
pages = {434--439},
pmid = {22522955},
title = {{Performance comparison of benchtop high-throughput sequencing platforms}},
volume = {30},
year = {2012}
}
@article{Tringe2008,
abstract = {Culture-independent molecular surveys using the 16S rRNA gene have become a mainstay for characterizing microbial community structure over the past quarter century. More recently this approach has been overshadowed by metagenomics, which provides a global overview of a community's functional potential rather than just an inventory of its inhabitants. However, the pioneering 16S rRNA gene is making a comeback in its own right thanks to a number of methodological advancements including higher resolution (more sequences), analysis of multiple related samples (e.g. spatial and temporal series) and improved metadata, and use of metadata. The standard conclusion that microbial ecosystems are remarkably complex and diverse is now being replaced by detailed insights into microbial ecology and evolution based only on this one historically important marker gene.},
author = {Tringe, Susannah G and Hugenholtz, Philip},
doi = {10.1016/j.mib.2008.09.011},
file = {:C$\backslash$:/Users/RaWi681/Documents/Mendeley Desktop/Tringe, Hugenholtz - 2008 - A renaissance for the pioneering 16S rRNA gene.pdf:pdf},
isbn = {1369-5274 (Print)$\backslash$r1369-5274 (Linking)},
issn = {13695274},
journal = {Current Opinion in Microbiology},
number = {5},
pages = {442--446},
pmid = {18817891},
title = {{A renaissance for the pioneering 16S rRNA gene}},
url = {http://linkinghub.elsevier.com/retrieve/pii/S1369527408001264},
volume = {11},
year = {2008}
}
@article{Loman2015,
abstract = {{\textcopyright} 2015 Nature America, Inc. All rights reserved. We have assembled de novo the Escherichia coli K-12 MG1655 chromosome in a single 4.6-Mb contig using only nanopore data. Our method has three stages: (i) overlaps are detected between reads and then corrected by a multiple-alignment process; (ii) corrected reads are assembled using the Celera Assembler; and (iii) the assembly is polished using a probabilistic model of the signal-level data. The assembly reconstructs gene order and has 99.5{\%} nucleotide identity.},
author = {Loman, Nicholas J. and Quick, Joshua and Simpson, Jared T.},
doi = {10.1038/nmeth.3444},
file = {:C$\backslash$:/Users/RaWi681/Documents/Mendeley Desktop/Loman, Quick, Simpson - 2015 - A complete bacterial genome assembled de novo using only nanopore sequencing data.pdf:pdf},
issn = {15487105},
journal = {Nature Methods},
number = {8},
pages = {733--735},
title = {{A complete bacterial genome assembled de novo using only nanopore sequencing data}},
volume = {12},
year = {2015}
}
@article{Kozich2013a,
abstract = {Rapid advances in sequencing technology have changed the experimental landscape of microbial ecology. In the last 10 years, the field has moved from sequencing hundreds of 16S rRNA gene fragments per study using clone libraries to the sequencing of millions of fragments per study using next-generation sequencing technologies from 454 and Illumina. As these technologies advance, it is critical to assess the strengths, weaknesses, and overall suitability of these platforms for the interrogation of microbial communities. Here, we present an improved method for sequencing variable regions within the 16S rRNA gene using Illumina's MiSeq platform, which is currently capable of producing paired 250-nucleotide reads. We evaluated three overlapping regions of the 16S rRNA gene that vary in length (i.e., V34, V4, and V45) by resequencing a mock community and natural samples from human feces, mouse feces, and soil. By titrating the concentration of 16S rRNA gene amplicons applied to the flow cell and using a quality score-based approach to correct discrepancies between reads used to construct contigs, we were able to reduce error rates by as much as two orders of magnitude. Finally, we reprocessed samples from a previous study to demonstrate that large numbers of samples could be multiplexed and sequenced in parallel with shotgun metagenomes. These analyses demonstrate that our approach can provide data that are at least as good as that generated by the 454 platform while providing considerably higher sequencing coverage for a fraction of the cost.},
author = {Kozich, James J. and Westcott, Sarah L. and Baxter, Nielson T. and Highlander, Sarah K. and Schloss, Patrick D.},
doi = {10.1128/AEM.01043-13},
file = {:C$\backslash$:/Users/RaWi681/Documents/Mendeley Desktop/Kozich et al. - 2013 - Development of a dual-index sequencing strategy and curation pipeline for analyzing amplicon sequence data on (2).pdf:pdf},
isbn = {0099-2240},
issn = {00992240},
journal = {Applied and Environmental Microbiology},
number = {17},
pages = {5112--5120},
pmid = {23793624},
title = {{Development of a dual-index sequencing strategy and curation pipeline for analyzing amplicon sequence data on the miseq illumina sequencing platform}},
volume = {79},
year = {2013}
}
@article{Bokulich2013,
abstract = {High-throughput sequencing has revolutionized microbial ecology, but read quality remains a considerable barrier to accurate taxonomy assignment and $\alpha$-diversity assessment for microbial communities. We demonstrate that high-quality read length and abundance are the primary factors differentiating correct from erroneous reads produced by Illumina GAIIx, HiSeq and MiSeq instruments. We present guidelines for user-defined quality-filtering strategies, enabling efficient extraction of high-quality data and facilitating interpretation of Illumina sequencing results.},
author = {Bokulich, Nicholas A and Subramanian, Sathish and Faith, Jeremiah J and Gevers, Dirk and Gordon, Jeffrey I and Knight, Rob and Mills, David A and Caporaso, J Gregory},
doi = {10.1038/nmeth.2276},
file = {:C$\backslash$:/Users/RaWi681/Documents/Mendeley Desktop/Bokulich et al. - 2013 - Quality-filtering vastly improves diversity estimates from Illumina amplicon sequencing.pdf:pdf},
issn = {1548-7105},
journal = {Nature methods},
month = {jan},
number = {1},
pages = {57--9},
pmid = {23202435},
title = {{Quality-filtering vastly improves diversity estimates from Illumina amplicon sequencing.}},
url = {http://www.ncbi.nlm.nih.gov/pubmed/23202435 http://www.pubmedcentral.nih.gov/articlerender.fcgi?artid=PMC3531572},
volume = {10},
year = {2013}
}
@article{Roesch2009,
abstract = {Bacteria associated with the onset of type 1 diabetes in a rat model system were identified. In two experiments, stool samples were collected at three time points after birth from bio-breeding diabetes-prone (BB-DP) and bio-breeding diabetes-resistant (BB-DR) rats. DNA was isolated from these samples and the 16S rRNA gene was amplified using universal primer sets. In the first experiment, bands specific to BB-DP and BB-DR genotypes were identified by automated ribosomal intergenic spacer analysis at the time of diabetes onset in BB-DP. Lactobacillus and Bacteroides strains were identified in the BB-DR- and BB-DP-specific bands, respectively. Sanger sequencing showed that the BB-DP and BB-DR bacterial communities differed significantly but too few reads were available to identify significant differences at the genus or species levels. A second experiment confirmed these results using higher throughput pyrosequencing and quantitative PCR of 16S rRNA with more rats per genotype. An average of 4541 and 3381 16S rRNA bacterial reads were obtained from each of the 10 BB-DR and 10 BB-DP samples collected at time of diabetes onset. Nine genera were more abundant in BB-DP whereas another nine genera were more abundant in BB-DR. Thirteen and eleven species were more abundant in BB-DP and BB-DR, respectively. An average of 23{\%} and 10{\%} of all reads could be classified at the genus and species levels, respectively. Quantitative PCR verified the higher abundance of Lactobacillus and Bifidobacterium in the BB-DR samples. Whether these changes are caused by diabetes or are involved in the development of the disease is unknown.},
author = {Roesch, Luiz Fw and Lorca, Graciela L. and Casella, George and Giongo, Adriana and Naranjo, Andres and Pionzio, Arianna M. and Li, Nan and Mai, Volker and Wasserfall, Clive H. and Schatz, Desmond and Atkinson, Mark A. and Neu, Josef and Triplett, Eric W.},
doi = {10.1038/ismej.2009.5},
file = {:C$\backslash$:/Users/RaWi681/Documents/Mendeley Desktop/Roesch et al. - 2009 - Culture-independent identification of gut bacteria correlated with the onset of diabetes in a rat model.pdf:pdf},
issn = {17517362},
journal = {ISME Journal},
keywords = {16S rRNA,454 pyrosequencing,ARISA,Microbial diversity,Type 1 diabetes,UniFrac},
number = {5},
pages = {536--548},
pmid = {19225551},
publisher = {Nature Publishing Group},
title = {{Culture-independent identification of gut bacteria correlated with the onset of diabetes in a rat model}},
url = {http://dx.doi.org/10.1038/ismej.2009.5},
volume = {3},
year = {2009}
}
@article{Baker2003,
abstract = {The Polymerase Chain Reaction (PCR) has facilitated the detection of unculturable microorganisms in virtually any environmental source and has thus been used extensively in the assessment of environmental microbial diversity. This technique relies on the assumption that the gene sequences present in the environment are complementary to the "universal" primers used in their amplification. The recent discovery of new taxa with 16S rDNA sequences not complementary to standard universal primers suggests that current 16S rDNA libraries are not representative of true prokaryotic biodiversity. Here we re-assess the specificity of commonly used 16S rRNA gene primers and present these data in tabular form designed as a tool to aid simple analysis, selection and implementation. In addition, we present two new primer pairs specifically designed for effective 'universal' Archaeal 16S rDNA sequence amplification. These primers are found to amplify sequences from Crenarchaeote and Euryarchaeote type strains and environmental DNA. {\textcopyright} 2003 Published by Elsevier B.V.},
author = {Baker, G. C. and Smith, J. J. and Cowan, D. A.},
doi = {10.1016/j.mimet.2003.08.009},
file = {:C$\backslash$:/Users/RaWi681/Documents/Mendeley Desktop/Baker, Smith, Cowan - 2003 - Review and re-analysis of domain-specific 16S primers.pdf:pdf},
isbn = {0167-7012 (Print)$\backslash$r0167-7012 (Linking)},
issn = {01677012},
journal = {Journal of Microbiological Methods},
keywords = {16S,Archaea,Bacteria,Korarchaeota,Nanoarchaeota,Primer,rRNA},
number = {3},
pages = {541--555},
pmid = {14607398},
title = {{Review and re-analysis of domain-specific 16S primers}},
volume = {55},
year = {2003}
}
@article{Kircher2012,
abstract = {Due to the increasing throughput of current DNA sequencing instruments, sample multiplexing is necessary for making economical use of available sequencing capacities. A widely used multiplexing strategy for the Illumina Genome Analyzer utilizes sample-specific indexes, which are embedded in one of the library adapters. However, this and similar multiplex approaches come with a risk of sample misidentification. By introducing indexes into both library adapters (double indexing), we have developed a method that reveals the rate of sample misidentification within current multiplex sequencing experiments. With {\~{}}0.3{\%} these rates are orders of magnitude higher than expected and may severely confound applications in cancer genomics and other fields requiring accurate detection of rare variants. We identified the occurrence of mixed clusters on the flow as the predominant source of error. The accuracy of sample identification is further impaired if indexed oligonucleotides are cross-contaminated or if indexed libraries are amplified in bulk. Double-indexing eliminates these problems and increases both the scope and accuracy of multiplex sequencing on the Illumina platform.},
author = {Kircher, Martin and Sawyer, Susanna and Meyer, Matthias},
doi = {10.1093/nar/gkr771},
file = {:C$\backslash$:/Users/RaWi681/Documents/Mendeley Desktop/Kircher, Sawyer, Meyer - 2012 - Double indexing overcomes inaccuracies in multiplex sequencing on the Illumina platform.pdf:pdf},
issn = {1362-4962},
journal = {Nucleic Acids Research},
month = {jan},
number = {1},
pages = {e3--e3},
pmid = {22021376},
title = {{Double indexing overcomes inaccuracies in multiplex sequencing on the Illumina platform}},
url = {https://academic.oup.com/nar/article/40/1/e3/1287690},
volume = {40},
year = {2012}
}
@article{Payne2019,
abstract = {The Oxford Nanopore Technologies (ONT) MinION is used for sequencing a wide variety of sample types with diverse methods of sample extraction. Nanopore sequencers output FAST5 files containing signal data subsequently base called to FASTQ format. Optionally, ONT devices can collect data from all sequencing channels simultaneously in a bulk FAST5 file enabling inspection of signal in any channel at any point. We sought to visualize this signal to inspect challenging or difficult to sequence samples. Results The BulkVis tool can load a bulk FAST5 file and overlays MinKNOW (the software that controls ONT sequencers) classifications on the signal trace and can show mappings to a reference. Users can navigate to a channel and time or, given a FASTQ header from a read, jump to its specific position. BulkVis can export regions as Nanopore base caller compatible reads. Using BulkVis, we find long reads can be incorrectly divided by MinKNOW resulting in single DNA molecules being split into two or more reads. The longest seen to date is 2 272 580 bases in length and reported in eleven consecutive reads. We provide helper scripts that identify and reconstruct split reads given a sequencing summary file and alignment to a reference. We note that incorrect read splitting appears to vary according to input sample type and is more common in 'ultra-long' read preparations.},
author = {Payne, Alexander and Holmes, Nadine and Rakyan, Vardhman and Loose, Matthew},
doi = {10.1093/bioinformatics/bty841},
editor = {Birol, Inanc},
file = {:C$\backslash$:/Users/RaWi681/Documents/Mendeley Desktop/Payne et al. - 2019 - BulkVis a graphical viewer for Oxford nanopore bulk FAST5 files.pdf:pdf},
issn = {1367-4803},
journal = {Bioinformatics},
month = {jul},
number = {13},
pages = {2193--2198},
title = {{BulkVis: a graphical viewer for Oxford nanopore bulk FAST5 files}},
url = {https://academic.oup.com/bioinformatics/article/35/13/2193/5193712},
volume = {35},
year = {2019}
}
@article{Woese1987,
abstract = {A double-blind randomized controlled study with pirenzepine (75 mg/day), cimetidine (1 g/day) and placebo was performed in 50 consecutive out-patients with duodenal ulcer. The patients also received an antacid containing aluminium hydroxide. Pirenzepine, cimetidine and placebo had similar effects on the 4-week healing rate. Dryness of the mouth was more frequent with pirenzepine than with the other two types of treatment. The incidence of other side effects did not differ in the three groups. A tendency towards more rapid disappearance of subjective symptoms in the patients treated with pirenzepine was not statistically significant. In conclusion, pirenzepine and cimetidine were not superior to placebo in the treatment of duodenal ulcer.},
author = {Woese, C R},
doi = {10.1139/m88-093},
file = {:C$\backslash$:/Users/RaWi681/Documents/Mendeley Desktop/Woese - 1987 - Bacterial evolution.pdf:pdf},
issn = {0146-0749},
journal = {Microbiological reviews},
month = {jun},
number = {2},
pages = {221--71},
pmid = {2439888},
title = {{Bacterial evolution.}},
url = {http://www.ncbi.nlm.nih.gov/pubmed/373105 http://www.ncbi.nlm.nih.gov/pubmed/2439888 http://www.pubmedcentral.nih.gov/articlerender.fcgi?artid=PMC373105},
volume = {51},
year = {1987}
}
@article{Weirather2017,
abstract = {Background: Given the demonstrated utility of Third Generation Sequencing [Pacific Biosciences (PacBio) and Oxford Nanopore Technologies (ONT)] long reads in many studies, a comprehensive analysis and comparison of their data quality and applications is in high demand. Methods: Based on the transcriptome sequencing data from human embryonic stem cells, we analyzed multiple data features of PacBio and ONT, including error pattern, length, mappability and technical improvements over previous platforms. We also evaluated their application to transcriptome analyses, such as isoform identification and quantification and characterization of transcriptome complexity, by comparing the performance of size-selected PacBio, non-size-selected ONT and their corresponding Hybrid-Seq strategies (PacBio+Illumina and ONT+Illumina). Results: PacBio shows overall better data quality, while ONT provides a higher yield. As with data quality, PacBio performs marginally better than ONT in most aspects for both long reads only and Hybrid-Seq strategies in transcriptome analysis. In addition, Hybrid-Seq shows superior performance over long reads only in most transcriptome analyses. Conclusions: Both PacBio and ONT sequencing are suitable for full-length single-molecule transcriptome analysis. As this first use of ONT reads in a Hybrid-Seq analysis has shown, both PacBio and ONT can benefit from a combined Illumina strategy. The tools and analytical methods developed here provide a resource for future applications and evaluations of these rapidly-changing technologies.},
author = {Weirather, Jason L and de Cesare, Mariateresa and Wang, Yunhao and Piazza, Paolo and Sebastiano, Vittorio and Wang, Xiu-Jie and Buck, David and Au, Kin Fai},
doi = {10.12688/f1000research.10571.2},
file = {:C$\backslash$:/Users/RaWi681/Documents/Mendeley Desktop/Weirather et al. - 2017 - Comprehensive comparison of Pacific Biosciences and Oxford Nanopore Technologies and their applications to tra.pdf:pdf},
issn = {2046-1402},
journal = {F1000Research},
keywords = {Oxford Nanopore Technologies,PacBio,Third Generation Sequencing,Transcriptome},
number = {1},
pages = {100},
pmid = {28868132},
title = {{Comprehensive comparison of Pacific Biosciences and Oxford Nanopore Technologies and their applications to transcriptome analysis.}},
url = {https://f1000research.com/articles/6-100/v1 http://www.ncbi.nlm.nih.gov/pubmed/28868132 http://www.pubmedcentral.nih.gov/articlerender.fcgi?artid=PMC5553090},
volume = {6},
year = {2017}
}
@article{Schloss2013,
abstract = {In contrast to the commentary ofWang et al. (2011), I contend that the inclusion of secondary structure information provides a faster and more robust analysis when assigning sequences to operational taxonomic units (OTUs). The authors ignored the long history of molecular phylogenetics, where multiple sequence alignments are preferred to pairwise sequence alignments because multiple sequence alignments preserve positional homology across all sequences, not just pairs of sequences (Durbin et al., 1998). Furthermore, profile-based alignments that incorporate the secondary structure of the 16S rRNA molecule are preferred because they provide additional biological information that strengthens the confidence that positional homology is being conserved (Keller et al., 2010). The degree to which these theoretical points are important is contested. I contend that profile-based alignments using curated secondary structure models combined with hierarchical clustering algorithms should be the standard method of assigning 16S rRNA gene sequences to OTUs. I will justify my position by re- emphasizing my previous work, which the Wang commentary ignored, and illustrate several incorrect conclusions that they reached in supporting their thesis (Schloss 2009, 2010, 2011; Schloss and Westcott, 2011).},
author = {Schloss, Patrick D.},
doi = {10.1038/ismej.2012.102},
file = {:C$\backslash$:/Users/RaWi681/Documents/Mendeley Desktop/Schloss - 2013 - Secondary structure improves OTU assignments of 16S rRNA gene sequences.pdf:pdf},
isbn = {1751-7362},
issn = {17517362},
journal = {ISME Journal},
number = {3},
pages = {457--460},
pmid = {23018771},
publisher = {Nature Publishing Group},
title = {{Secondary structure improves OTU assignments of 16S rRNA gene sequences}},
url = {http://dx.doi.org/10.1038/ismej.2012.102},
volume = {7},
year = {2013}
}
@article{Stramer2015,
author = {Stramer, Susan L. and Somasekar, Sneha and Linnen, Jeffrey M. and Federman, Scot and Dodd, Roger and Stryke, Doug and Naccache, Samia N. and Muyembe-Tamfum, Jean-Jacques and Yu, Guixia and Mulembakani, Prime and Bouquet, Jerome and Greninger, Alexander L. and Mbala, Placide and Chiu, Charles Y. and Schneider, Bradley S. and Bres, Vanessa},
doi = {10.1186/s13073-015-0220-9},
file = {:C$\backslash$:/Users/RaWi681/Documents/Mendeley Desktop/Stramer et al. - 2015 - Rapid metagenomic identification of viral pathogens in clinical samples by real-time nanopore sequencing analysi.pdf:pdf},
issn = {1756-994X},
journal = {Genome Medicine},
number = {1},
pages = {1--13},
publisher = {Genome Medicine},
title = {{Rapid metagenomic identification of viral pathogens in clinical samples by real-time nanopore sequencing analysis}},
url = {http://dx.doi.org/10.1186/s13073-015-0220-9},
volume = {7},
year = {2015}
}
@article{Pollock2018,
abstract = {{\textless}p{\textgreater}The development and continuous improvement of high-throughput sequencing platforms has stimulated interest in the study of complex microbial communities. Currently, the most popular sequencing approach to study microbial community composition and dynamics is targeted 16S rRNA gene metabarcoding. To prepare samples for sequencing, there are a variety of processing steps, each with the potential to introduce bias at the data analysis stage. In this short review, key information from the literature pertaining to each processing step is described and consequently, general recommendations for future 16S rRNA gene metabarcoding experiments are made.{\textless}/p{\textgreater}},
author = {Pollock, Jolinda and Glendinning, Laura and Wisedchanwet, Trong and Watson, Mick},
doi = {10.1128/AEM.02627-17},
file = {:C$\backslash$:/Users/RaWi681/Documents/Mendeley Desktop/Pollock et al. - 2018 - The madness of microbiome Attempting to find consensus “best practice” for 16S microbiome studies.pdf:pdf},
issn = {0099-2240},
journal = {Applied and Environmental Microbiology},
number = {February},
pages = {AEM.02627--17},
title = {{The madness of microbiome: Attempting to find consensus “best practice” for 16S microbiome studies}},
url = {http://aem.asm.org/lookup/doi/10.1128/AEM.02627-17},
year = {2018}
}
@misc{LifeTechnologies2014,
author = {{Life Technologies}},
file = {:C$\backslash$:/Users/RaWi681/Documents/Mendeley Desktop/Life Technologies - 2014 - 16S rRNA Sequencing An integrated research solution for bacterial identification using 16S rRNA sequencing on.pdf:pdf},
title = {{16S rRNA Sequencing; An integrated research solution for bacterial identification using 16S rRNA sequencing on the Ion PGM System with Ion Reporter Software; Application Note}},
url = {https://www.thermofisher.com/content/dam/LifeTech/Documents/PDFs/Ion-16S-Metagenomics-Kit-Software-Application-Note.pdf},
urldate = {2018-11-05},
year = {2014}
}
@book{Branton2019,
author = {Branton, Daniel and Deamer, David},
doi = {10.1142/10995},
file = {:C$\backslash$:/Users/RaWi681/Documents/Mendeley Desktop/Branton, Deamer - 2019 - Nanopore Sequencing An Introduction.pdf:pdf},
isbn = {978-981-327-060-2},
month = {apr},
pages = {216},
publisher = {World Scientific},
title = {{Nanopore Sequencing: An Introduction}},
url = {https://www.worldscientific.com/worldscibooks/10.1142/10995},
year = {2019}
}
@article{Weyrich2018,
abstract = {Bacteria are not only ubiquitous on earth but can also be incredibly diverse within clean laboratories and reagents. The presence of both living and dead bacteria in laboratory environments and reagents is especially problematic when examining samples with low endogenous content (e.g. skin swabs, tissue biopsies, ice, water, degraded forensic samples, or ancient material), where contaminants can outnumber endogenous microorganisms within samples. The contribution of contaminants within high-throughput studies remains poorly understood because of the relatively low number of contaminant surveys. Here, we examined 144 negative control samples (extraction blank and no-template amplification controls) collected in both typical molecular laboratories and an ultraclean ancient DNA laboratory over five years to characterize long-term contaminant diversity. We additionally compared the contaminant content within a homemade silica-based extraction method, commonly used to analyse low-endogenous samples, with a widely used commercial DNA extraction kit. The contaminant taxonomic profile of the ultraclean ancient DNA laboratory was unique compared to the modern molecular biology laboratories, and changed over time according to researchers, month, and season. The commercial kit contained higher microbial diversity and several human-associated taxa in comparison to the homemade silica extraction protocol. We recommend a minimum of two strategies to reduce the impacts of laboratory contaminants within low-biomass metagenomic studies: 1) extraction blank controls should be included and sequenced with every batch of extractions and 2) the contributions of laboratory contamination should be assessed and reported in each high-throughput metagenomic study.},
author = {Weyrich, Laura and Farrer, Andrew G and Eisenhofer, Raphael and Arriola, Luis A and Young, Jennifer and Selway, Caitlin A and Handsley-Davis, Matilda and Adler, Chrstina and Breen, James and Cooper, Alan},
file = {:C$\backslash$:/Users/RaWi681/Documents/Mendeley Desktop//Weyrich et al. - 2018 - Laboratory contamination over time during low-biomass sample analysis Preprint.pdf:pdf},
journal = {bioRxiv},
month = {jan},
title = {{Laboratory contamination over time during low-biomass sample analysis [Preprint]}},
url = {http://biorxiv.org/content/early/2018/11/02/460212.abstract},
year = {2018}
}
@article{Petti2005,
abstract = {Traditional methods for microbial identification require the recognition of differences in morphology, growth, enzymatic activity, and metabolism to define genera and species. Full and partial 16S rRNA gene sequencing methods have emerged as useful tools for identifying phenotypically aberrant microorganisms. We report on three bacterial blood isolates from three different College of American Pathologists-certified laboratories that were referred to ARUP Laboratories for definitive identification. Because phenotypic identification suggested unusual organisms not typically associated with the submitted clinical diagnosis, consultation with the Medical Director was sought and further testing was performed including partial 16S rRNA gene sequencing. All three patients had endocarditis, and conventional methods identified isolates from patients A, B, and C as a Facklamia sp., Eubacterium tenue, and a Bifidobacterium sp. 16S rRNA gene sequencing identified the isolates as Enterococcus faecalis, Cardiobacterium valvarum, and Streptococcus mutans, respectively. We conclude that the initial identifications of these three isolates were erroneous, may have misled clinicians, and potentially impacted patient care. 16S rRNA gene sequencing is a more objective identification tool, unaffected by phenotypic variation or technologist bias, and has the potential to reduce laboratory errors.},
author = {Petti, C a and Polage, C R and Schreckenberger, P},
doi = {10.1128/JCM.43.12.6123-6125.2005},
file = {:C$\backslash$:/Users/RaWi681/Documents/Mendeley Desktop/Petti, Polage, Schreckenberger - 2005 - The role of 16S rRNA gene sequencing in identification of microorganisms misidentified by conven.pdf:pdf},
isbn = {0095-1137 (Print)$\backslash$r0095-1137 (Linking)},
issn = {0095-1137},
journal = {Journal of clinical microbiology},
month = {dec},
number = {12},
pages = {6123--5},
pmid = {16333109},
title = {{The role of 16S rRNA gene sequencing in identification of microorganisms misidentified by conventional methods.}},
url = {http://www.ncbi.nlm.nih.gov/pubmed/16333109 http://www.pubmedcentral.nih.gov/articlerender.fcgi?artid=PMC1317215},
volume = {43},
year = {2005}
}
@article{VonKietzell2016,
abstract = {Neisseria cinerea is a human commensal. The first known case of meningitis and bacteremia due to Neisseria cinerea following percutaneous glycerol instillation of the trigeminal ganglion is reported. Conventional phenotypic methods and complete 16S RNA gene sequencing accurately identified the pathogen. Difficulties in differentiation from pathogenic neisseriae are discussed.},
author = {{Von Kietzell}, M. and Richter, H. and Bruderer, T. and Goldenberger, D. and Emonet, S. and Strahm, C.},
doi = {10.1128/JCM.02041-15},
file = {:C$\backslash$:/Users/RaWi681/Documents/Mendeley Desktop/Von Kietzell et al. - 2016 - Meningitis and bacteremia due to neisseria cinerea following a percutaneous rhizotomy of the trigeminal gan.pdf:pdf},
issn = {1098660X},
journal = {Journal of Clinical Microbiology},
number = {1},
pages = {233--235},
pmid = {26511743},
title = {{Meningitis and bacteremia due to neisseria cinerea following a percutaneous rhizotomy of the trigeminal ganglion}},
volume = {54},
year = {2016}
}
@article{Ellwood1980,
abstract = {One (rrnE) of the seven operons which codes for ribosomal ribonucleic$\backslash$nacid in Escherichia coli was deleted. No significant change in phenotype$\backslash$nwas observed even under maximum laboratory growth conditions.},
author = {Ellwood, M and Nomura, M},
file = {:C$\backslash$:/Users/RaWi681/Documents/Mendeley Desktop/Ellwood, Nomura - 1980 - Deletion of a ribosomal ribonucleic acid operon in Escherichia coli.pdf:pdf},
isbn = {0021-9193 (Print)$\backslash$n0021-9193 (Linking)},
issn = {0021-9193},
journal = {J Bacteriol},
keywords = {Bacterial,Chromosome Deletion; Escherichia coli,Ribosomal,genetics,genetics; Operon; Phenotype; RNA,genetics; RNA},
number = {2},
pages = {1077--1080},
pmid = {6162835},
title = {{Deletion of a ribosomal ribonucleic acid operon in Escherichia coli.}},
volume = {143},
year = {1980}
}
@misc{HMP2010,
author = {{HMP Consortium}},
title = {{Bacterial V1-3 16S rRNA Amplicon Sequencing. Available at http://www.midasfieldguide.org/download/protocols/16s{\_}amp{\_}v13/161111{\_}ebstd{\_}bacteria{\_}v1-3{\_}16s{\_}rrna{\_}amplicon{\_}sequencing{\_}v12.pdf}},
url = {http://www.midasfieldguide.org/download/protocols/16s{\_}amp{\_}v13/161111{\_}ebstd{\_}bacteria{\_}v1-3{\_}16s{\_}rrna{\_}amplicon{\_}sequencing{\_}v12.pdf},
year = {2010}
}
@article{Decuypere2016,
abstract = {BACKGROUND: Bacterial bloodstream infection (bBSI) is one of the leading causes of death in critically ill patients and accurate diagnosis is therefore crucial. We here report a 16S metagenomics approach for diagnosing and understanding bBSI.$\backslash$n$\backslash$nMETHODOLOGY/PRINCIPAL FINDINGS: The proof-of-concept was delivered in 75 children (median age 15 months) with severe febrile illness in Burkina Faso. Standard blood culture and malaria testing were conducted at the time of hospital admission. 16S metagenomics testing was done retrospectively and in duplicate on the blood of all patients. Total DNA was extracted from the blood and the V3-V4 regions of the bacterial 16S rRNA genes were amplified by PCR and deep sequenced on an Illumina MiSeq sequencer. Paired reads were curated, taxonomically labeled, and filtered. Blood culture diagnosed bBSI in 12 patients, but this number increased to 22 patients when combining blood culture and 16S metagenomics results. In addition to superior sensitivity compared to standard blood culture, 16S metagenomics revealed important novel insights into the nature of bBSI. Patients with acute malaria or recovering from malaria had a 7-fold higher risk of presenting polymicrobial bloodstream infections compared to patients with no recent malaria diagnosis (p-value = 0.046). Malaria is known to affect epithelial gut function and may thus facilitate bacterial translocation from the intestinal lumen to the blood. Importantly, patients with such polymicrobial blood infections showed a 9-fold higher risk factor for not surviving their febrile illness (p-value = 0.030).$\backslash$n$\backslash$nCONCLUSIONS/SIGNIFICANCE: Our data demonstrate that 16S metagenomics is a powerful approach for the diagnosis and understanding of bBSI. This proof-of-concept study also showed that appropriate control samples are crucial to detect background signals due to environmental contamination.},
author = {Decuypere, Saskia and Meehan, Conor J. and {Van Puyvelde}, Sandra and {De Block}, Tessa and Maltha, Jessica and Palpouguini, Lompo and Tahita, Marc and Tinto, Halidou and Jacobs, Jan and Deborggraeve, Stijn},
doi = {10.1371/journal.pntd.0004470},
file = {:C$\backslash$:/Users/RaWi681/Documents/Mendeley Desktop/Decuypere et al. - 2016 - Diagnosis of Bacterial Bloodstream Infections A 16S Metagenomics Approach.pdf:pdf},
isbn = {1935-2735 (Electronic)$\backslash$r1935-2727 (Linking)},
issn = {19352735},
journal = {PLoS Neglected Tropical Diseases},
number = {2},
pages = {1--12},
pmid = {26927306},
title = {{Diagnosis of Bacterial Bloodstream Infections: A 16S Metagenomics Approach}},
volume = {10},
year = {2016}
}
@article{Sovic2016,
abstract = {Realizing the democratic promise of nanopore sequencing requires the development of new bioinformatics approaches to deal with its specific error characteristics. Here we present GraphMap, a mapping algorithm designed to analyse nanopore sequencing reads, which progressively refines candidate alignments to robustly handle potentially high-error rates and a fast graph traversal to align long reads with speed and high precision ({\textgreater}95{\%}). Evaluation on MinION sequencing data sets against short- and long-read mappers indicates that GraphMap increases mapping sensitivity by 10-80{\%} and maps {\textgreater}95{\%} of bases. GraphMap alignments enabled single-nucleotide variant calling on the human genome with increased sensitivity (15{\%}) over the next best mapper, precise detection of structural variants from length 100 bp to 4 kbp, and species and strain-specific identification of pathogens using MinION reads. GraphMap is available open source under the MIT license at https://github.com/isovic/graphmap.},
archivePrefix = {arXiv},
arxivId = {arXiv:gr-qc/9809069v1},
author = {Sovi{\'{c}}, Ivan and {\v{S}}iki{\'{c}}, Mile and Wilm, Andreas and Fenlon, Shannon Nicole and Chen, Swaine and Nagarajan, Niranjan},
doi = {10.1038/ncomms11307},
eprint = {9809069v1},
file = {:C$\backslash$:/Users/RaWi681/Documents/Mendeley Desktop/Sovi{\'{c}} et al. - 2016 - Fast and sensitive mapping of nanopore sequencing reads with GraphMap.pdf:pdf},
isbn = {9780874216561},
issn = {20411723},
journal = {Nature Communications},
pmid = {27079541},
primaryClass = {arXiv:gr-qc},
title = {{Fast and sensitive mapping of nanopore sequencing reads with GraphMap}},
volume = {7},
year = {2016}
}
@article{TenHoopen2017,
abstract = {Metagenomics data analyses from independent studies can only be compared if the analysis workflows are described in a harmonized way. In this overview, we have mapped the landscape of data standards available for the description of essential steps in metagenomics: (i) material sampling, (ii) material sequencing, (iii) data analysis, and (iv) data archiving and publishing. Taking examples from marine research, we summarize essential variables used to describe material sampling processes and sequencing procedures in a metagenomics experiment. These aspects of metagenomics dataset generation have been to some extent addressed by the scientific community, but greater awareness and adoption is still needed. We emphasize the lack of standards relating to reporting how metagenomics datasets are analysed and how the metagenomics data analysis outputs should be archived and published. We propose best practice as a foundation for a community standard to enable reproducibility and better sharing of metagenomics datasets, leading ultimately to greater metagenomics data reuse and repurposing.},
author = {ten Hoopen, Petra and Finn, Robert D. and Bongo, Lars Ailo and Corre, Erwan and Fosso, Bruno and Meyer, Folker and Mitchell, Alex and Pelletier, Eric and Pesole, Graziano and Santamaria, Monica and Willassen, Nils Peder and Cochrane, Guy},
doi = {10.1093/gigascience/gix047},
file = {:C$\backslash$:/Users/RaWi681/Documents/Mendeley Desktop/ten Hoopen et al. - 2017 - The metagenomic data life-cycle standards and best practices.pdf:pdf},
issn = {2047-217X},
journal = {GigaScience},
keywords = {0,10 february 2017,14 june 2017,4,accepted,access article distributed under,and reproduction in any,attribution license,best practice,by,c the author 2017,creative commons,creativecommons,data analysis,distribution,http,licenses,medium,metadata,metagenomics,org,press,published by oxford university,received,revised,sampling,sequencing,standard,the terms of the,this is an open,which permits unrestricted reuse},
number = {8},
pages = {1--11},
pmid = {28637310},
title = {{The metagenomic data life-cycle: standards and best practices}},
url = {http://academic.oup.com/gigascience/article/6/8/1/3869082/The-metagenomic-data-lifecycle-standards-and-best},
volume = {6},
year = {2017}
}
@article{Reuter2015,
abstract = {The human genome sequence has profoundly altered our understanding of biology, human diversity, and disease. The path from the first draft sequence to our nascent era of personal genomes and genomic medicine has been made possible only because of the extraordinary advancements in DNA sequencing technologies over the past 10 years. Here, we discuss commonly used high-throughput sequencing platforms, the growing array of sequencing assays developed around them, as well as the challenges facing current sequencing platforms and their clinical application.},
archivePrefix = {arXiv},
arxivId = {15334406},
author = {Reuter, Jason A. and Spacek, Damek V. and Snyder, Michael P.},
doi = {10.1016/j.molcel.2015.05.004},
eprint = {15334406},
file = {:C$\backslash$:/Users/RaWi681/Documents/Mendeley Desktop/Reuter, Spacek, Snyder - 2015 - High-Throughput Sequencing Technologies.pdf:pdf},
isbn = {1097-4164 (Electronic){\$}\backslash{\$}r1097-2765 (Linking)},
issn = {10974164},
journal = {Molecular Cell},
number = {4},
pages = {586--597},
pmid = {26000844},
publisher = {Elsevier Inc.},
title = {{High-Throughput Sequencing Technologies}},
url = {http://dx.doi.org/10.1016/j.molcel.2015.05.004},
volume = {58},
year = {2015}
}
@article{Turner1999,
abstract = {Small subunit rRNA sequence data were generated for 27 strains of cyanobacteria and incorporated into a phylogenetic analysis of 1,377 aligned sequence positions from a diverse sampling of 53 cyanobacteria and 10 photosynthetic plastids. Tree inference was carried out using a maximum likelihood method with correction for site-to-site variation in evolutionary rate. Confidence in the inferred phylogenetic relationships was determined by construction of a majority-rule consensus tree based on alternative topologies not considered to be statistically significantly different from the optimal tree. The results are in agreement with earlier studies in the assignment of individual taxa to specific sequence groups. Several relationships not previously noted among sequence groups are indicated, whereas other relationships previously supported are contradicted. All plastids cluster as a strongly supported monophyletic group arising near the root of the cyanobacterial line of descent.},
archivePrefix = {arXiv},
arxivId = {arXiv:1408.1149},
author = {Turner, Se{\'{a}}n and Pryer, Kathleen M. and Miao, Vivian P.W. and Palmer, Jeffrey D.},
doi = {10.1111/j.1550-7408.1999.tb04612.x},
eprint = {arXiv:1408.1149},
file = {:C$\backslash$:/Users/RaWi681/Documents/Mendeley Desktop/Turner et al. - 1999 - Investigating deep phylogenetic relationships among cyanobacteria and plastids by small subunit rRNA sequence ana.pdf:pdf},
isbn = {1550-7408},
issn = {10665234},
journal = {Journal of Eukaryotic Microbiology},
keywords = {Kishino-Hasegawa test,Maximum likelihood,Relative likelihood support (RLS) scores},
number = {4},
pages = {327--338},
pmid = {10461381},
title = {{Investigating deep phylogenetic relationships among cyanobacteria and plastids by small subunit rRNA sequence analysis}},
volume = {46},
year = {1999}
}
@article{Srinivasan2015,
abstract = {According to World Health Organization statistics of 2011, infectious diseases remain in the top five causes of mortality worldwide. However, despite sophisticated research tools for microbial detection, rapid and accurate molecular diagnostics for identification of infection in humans have not been extensively adopted. Time-consuming culture-based methods remain to the forefront of clinical microbial detection. The 16S rRNA gene, a molecular marker for identification of bacterial species, is ubiquitous to members of this domain and, thanks to ever-expanding databases of sequence information, a useful tool for bacterial identification. In this study, we assembled an extensive repository of clinical isolates (n = 617), representing 30 medically important pathogenic species and originally identified using traditional culture-based or non-16S molecular methods. This strain repository was used to systematically evaluate the ability of 16S rRNA for species level identification. To enable the most accurate species level classification based on the paucity of sequence data accumulated in public databases, we built a Na{\"{i}}ve Bayes classifier representing a diverse set of high-quality sequences from medically important bacterial organisms. We show that for species identification, a model-based approach is superior to an alignment based method. Overall, between 16S gene based and clinical identities, our study shows a genus-level concordance rate of 96{\%} and a species-level concordance rate of 87.5{\%}. We point to multiple cases of probable clinical misidentification with traditional culture based identification across a wide range of gram-negative rods and gram-positive cocci as well as common gram-negative cocci.},
author = {Srinivasan, Ramya and Karaoz, Ulas and Volegova, Marina and MacKichan, Joanna and Kato-Maeda, Midori and Miller, Steve and Nadarajan, Rohan and Brodie, Eoin L. and Lynch, Susan V.},
doi = {10.1371/journal.pone.0117617},
file = {:C$\backslash$:/Users/RaWi681/Documents/Mendeley Desktop/Srinivasan et al. - 2015 - Use of 16S rRNA gene for identification of a broad range of clinically relevant bacterial pathogens.pdf:pdf},
isbn = {1932-6203 (Electronic) 1932-6203 (Linking)},
issn = {19326203},
journal = {PLoS ONE},
number = {2},
pages = {1--22},
pmid = {25658760},
title = {{Use of 16S rRNA gene for identification of a broad range of clinically relevant bacterial pathogens}},
volume = {10},
year = {2015}
}
@article{Ley2005,
archivePrefix = {arXiv},
arxivId = {304},
author = {Ley, Ruth E and Backhed, F. and Turnbaugh, Peter and Lozupone, Catherine A and Knight, Robin D and Gordon, Jeffrey I},
doi = {10.1073/pnas.0504978102},
eprint = {304},
file = {:C$\backslash$:/Users/RaWi681/Documents/Mendeley Desktop/Ley et al. - 2005 - Obesity alters gut microbial ecology.pdf:pdf},
isbn = {0027-8424 (Print)$\backslash$r0027-8424 (Linking)},
issn = {0027-8424},
journal = {Proceedings of the National Academy of Sciences},
month = {aug},
number = {31},
pages = {11070--11075},
pmid = {16033867},
title = {{Obesity alters gut microbial ecology}},
url = {http://www.pnas.org/cgi/doi/10.1073/pnas.0504978102},
volume = {102},
year = {2005}
}
@misc{OxfordNanopore2016,
author = {{Oxford Nanopore}},
title = {{Barcode of life: simple laboratory and analysis workflows for 16s and CO1 analysis. Poster presented online; available at https://nanoporetech.com/resource-centre/barcode-life-simple-laboratory-and-analysis-workflows-16s-and-co1-analysis. (Accessed 2018-1}},
year = {2016}
}
@article{Ozen2012,
abstract = {The genus Pseudomonas has gone through many taxonomic revisions over the past 100 years, going from a very large and diverse group of bacteria to a smaller, more refined and ordered list having specific properties. The relationship of the Pseudomonas genus to Azotobacter vinelandii is examined using three genomic sequence-based methods. First, using 16S rRNA trees, it is shown that A. vinelandii groups within the Pseudomonas close to Pseudomonas aeruginosa. Genomes from other related organisms (Acinetobacter, Psychrobacter, and Cellvibrio) are outside the Pseudomonas cluster. Second, pan genome family trees based on conserved gene families also show A. vinelandii to be more closely related to Pseudomonas than other related organisms. Third, exhaustive BLAST comparisons demonstrate that the fraction of shared genes between A. vinelandii and Pseudomonas genomes is similar to that of Pseudomonas species with each other. The results of these different methods point to a high similarity between A. vinelandii and the Pseudomonas genus, suggesting that Azotobacter might actually be a Pseudomonas.},
author = {{\"{O}}zen, Asli I. and Ussery, David W.},
doi = {10.1007/s00248-011-9914-8},
file = {:C$\backslash$:/Users/RaWi681/Documents/Mendeley Desktop/{\"{O}}zen, Ussery - 2012 - Defining the Pseudomonas Genus Where Do We Draw the Line with Azotobacter.pdf:pdf},
issn = {00953628},
journal = {Microbial Ecology},
number = {2},
pages = {239--248},
pmid = {21811795},
title = {{Defining the Pseudomonas Genus: Where Do We Draw the Line with Azotobacter?}},
volume = {63},
year = {2012}
}
@misc{Schloss2017,
author = {Schloss, Patrick D},
title = {{Re: Updating the 97{\%} identity threshold for 16S‌ ribosomal RNA OTUs [Comment on bioRxiv]}},
url = {https://www.biorxiv.org/content/early/2017/09/21/192211{\#}comment-3562391836},
urldate = {2017-10-25},
year = {2017}
}
@article{Kirchman2010,
abstract = {Bacterial communities in the surface layer of the oceans consist of a few abundant phylotypes and many rare ones, most with unknown ecological functions and unclear roles in biogeochemical processes. To test hypotheses about relationships between abundant and rare phylotypes, we examined bacterial communities in the western Arctic Ocean using pyrosequence data of the V6 region of the 16S rRNA gene. Samples were collected from various locations in the Chukchi Sea, the Beaufort Sea and Franklin Bay in summer and winter. We found that bacterial communities differed between summer and winter at a few locations, but overall there was no significant difference between the two seasons in spite of large differences in biogeochemical properties. The sequence data suggested that abundant phylotypes remained abundant while rare phylotypes remained rare between the two seasons and among the Arctic regions examined here, arguing against the 'seed bank' hypothesis. Phylotype richness was calculated for various bacterial groups defined by sequence similarity or by phylogeny (phyla and proteobacterial classes). Abundant bacterial groups had higher within-group diversity than rare groups, suggesting that the ecological success of a bacterial lineage depends on diversity rather than on the dominance of a few phylotypes. In these Arctic waters, in spite of dramatic variation in several biogeochemical properties, bacterial community structure was remarkably stable over time and among regions, and any variation was due to the abundant phylotypes rather than rare ones.},
author = {Kirchman, David L. and Cottrell, Matthew T. and Lovejoy, Connie},
doi = {10.1111/j.1462-2920.2010.02154.x},
file = {:C$\backslash$:/Users/RaWi681/Documents/Mendeley Desktop/Kirchman, Cottrell, Lovejoy - 2010 - The structure of bacterial communities in the western Arctic Ocean as revealed by pyrosequencing of.pdf:pdf},
issn = {14622912},
journal = {Environmental Microbiology},
number = {5},
pages = {1132--1143},
title = {{The structure of bacterial communities in the western Arctic Ocean as revealed by pyrosequencing of 16S rRNA genes}},
volume = {12},
year = {2010}
}
@article{Soni2014,
abstract = {The discrimination between Listeria monocytogenes and Listeria species has been detected. The 16S rRNA and hlyA were PCR amplified with set of oligonucleotide primers with flank 1,500 and 456 bp fragments, respectively. Based on the differences in 16S rRNA and hlyA genes, a total 80 isolates from different environmental, food and clinical samples confirmed it to be L. monocytogenes. The 16S rRNA sequence similarity suggested that the isolates were similar to the previously reported ones from different habitats by others. The phylogenetic interrelationships of the genus Listeria were investigated by sequencing of 16S rRNA and hlyA gene. The 16S rRNA sequence indicated that genus Listeria is comprised of following closely related but distinct lines of descent, one is the L. monocytogenes species group (including L. innocua, L. ivanovii, L. seeligeri and L. welshimeri) and other, the species L. grayi, L. rocourtiae and L. fleischmannii. The phylogenetic tree based on hlyA gene sequence clearly differentiates between the L. monocytogenes, L. ivanovii and L. seeligeri. In the present study, we identified 80 isolates of L. monocytogenes originating from different clinical, food and environmental samples based on 16S rRNA and hlyA gene sequence similarity. {\textcopyright} 2014, Springer Science+Business Media Dordrecht.},
author = {Soni, Dharmendra Kumar and Dubey, Suresh Kumar},
doi = {10.1007/s11033-014-3724-2},
file = {:C$\backslash$:/Users/RaWi681/Documents/Mendeley Desktop/Soni, Dubey - 2014 - Phylogenetic analysis of the Listeria monocytogenes based on sequencing of 16S rRNA and hlyA genes.pdf:pdf},
issn = {15734978},
journal = {Molecular Biology Reports},
keywords = {16S rRNA,L. monocytogenes,Phylogenetic analysis,Sequencing,hlyA},
number = {12},
pages = {8219--8229},
pmid = {25205124},
title = {{Phylogenetic analysis of the Listeria monocytogenes based on sequencing of 16S rRNA and hlyA genes}},
volume = {41},
year = {2014}
}
@article{Hermans2017,
abstract = {Bacterial communities are important for the health and productivity of soil ecosystems, and have great potential as novel indicators of environmental perturbations. To assess how they are affected by anthropogenic activity, and determine their ability to provide alternative metrics of environmental health, we sought to define which soil variables bacteria respond to across multiple soil types and land uses. We determined, through 16S rRNA amplicon sequencing, the composition of bacterial communities in soil samples from 110 natural or human-impacted sites, located up to 300 km apart. Overall, soil bacterial communities varied more in response to changing soil environments than changes in climate or increasing geographic distance. We identified strong correlations between the relative abundance of members of Pirellulaceae and soil pH, members of Gaiellaceae and carbon to nitrogen ratio, Bradyrhizobium and the levels of Olsen P, and members of Chitinophagaceae and aluminium concentrations. These relationships between specific soil attributes and individual soil taxa not only highlight ecological characteristics of these organisms, but also demonstrates the ability of key bacterial taxonomic groups to reflect the impact of specific anthropogenic activities, even when comparing samples across large geographic areas and diverse soil types. Overall, we provide strong evidence that there is scope to use relative taxa abundances as biological indicators of soil condition.},
author = {Hermans, Syrie M and Buckley, Hannah L and Case, Bradley S and Curran-Cournane, Fiona and Taylor, Matthew and Lear, Gavin},
doi = {10.1128/AEM.02826-16},
file = {:C$\backslash$:/Users/RaWi681/Documents/Mendeley Desktop/Hermans et al. - 2016 - Bacteria as emerging indicators of soil condition.pdf:pdf},
issn = {0099-2240},
journal = {Applied and Environmental Microbiology},
month = {oct},
number = {1},
pages = {AEM.02826--16},
title = {{Bacteria as emerging indicators of soil condition}},
url = {http://aem.asm.org/lookup/doi/10.1128/AEM.02826-16},
volume = {83},
year = {2016}
}
@article{Nam2011,
abstract = {Human gut microbiota plays important roles in harvesting energy from the diet, stimulating the proliferation of the intestinal epithelium, developing the immune system, and regulating fat storage in the host. Characterization of gut microbiota, however, has been limited to western people and is not sufficiently extensive to fully describe microbial communities. In this study, we investigated the overall composition of the gut microbiota and its host specificity and temporal stability in 20 Koreans using 454-pyrosequencing with barcoded primers targeting the V1 to V3 region of the bacterial 16S rRNA gene. A total of 303,402 high quality reads covered each sample and 8,427 reads were analyzed on average. The results were compared with those of individuals from the USA, China and Japan. In general, microbial communities were dominated by five previously identified phyla: Actinobacteria, Firmicutes, Bacteroidetes, Fusobacteria, and Proteobacteria. UPGMA cluster analysis showed that the species composition of gut microbiota was host-specific and stable over the duration of the test period, but the relative abundance of each member fluctuated. 43 core Korean gut microbiota were identified by comparison of sequences from each individual, of which 15 species level phylotypes were related to previously-reported butyrate-producing bacteria. UniFrac analysis revealed that human gut microbiota differed between countries: Korea, USA, Japan and China, but tended to vary less between individual Koreans, suggesting that gut microbial composition is related to internal and external characteristics of each country member such as host genetics and diet styles.},
author = {Andersson, Anders F. and Lindberg, Mathilda and Jakobsson, Hedvig and B{\"{a}}ckhed, Fredrik and Nyr{\'{e}}n, P{\aa}l and Engstrand, Lars},
doi = {10.1371/journal.pone.0002836},
editor = {Ahmed, Niyaz},
file = {:C$\backslash$:/Users/RaWi681/Documents/Mendeley Desktop/Andersson et al. - 2008 - Comparative Analysis of Human Gut Microbiota by Barcoded Pyrosequencing.pdf:pdf},
issn = {1932-6203},
journal = {PLoS ONE},
month = {jul},
number = {7},
pages = {e2836},
title = {{Comparative Analysis of Human Gut Microbiota by Barcoded Pyrosequencing}},
url = {https://dx.plos.org/10.1371/journal.pone.0002836},
volume = {3},
year = {2008}
}
@article{VanDerHel2002,
abstract = {In several population-based studies in the past urine samples were collected and stored for future research. We set out to determine the reliability of using such samples for genotyping DNA markers in epidemiologic research. A source of DNA extracted from exfoliated nucleated cells in urine is provided by the DOM cohort, in which specimens were collected 15-25 years ago. We have examined the quality of the DNA in 48 of these samples by measuring the amount of DNA isolated and its ability to provide an adequate PCR template for amplicons of different lengths. MTHFR polymorphism was analyzed in 644 specimens to determine the inter- and intraobserver reproducibility. Although the DNA amount was variable, 26 to 89{\%} of the samples, depending both on the length of the PCR amplicon and on PCR conditions, yielded a visible PCR product. The intra- and inter-observer agreements were comparable ($\kappa$ 0.86 and 0.88, respectively). Our results demonstrate that frozen urine samples can be used for DNA typing studies in women after prolonged periods of storage, but with sometimes unpredictable results. Ultimately, the genotype success rate was 89.3{\%}. Urine collection can be considered as a useful method of obtaining DNA in large cohort studies and other circumstances when blood samples cannot be obtained or have not been stored. {\textcopyright} 2002 Elsevier Science (USA).},
author = {{Van Der Hel}, Olga L. and {Van Der Luijt}, Rob B. and {Bas Bueno De Mesquita}, H. and {Van Noord}, Paul A.H. and Slothouber, Barbara and Roest, Mark and {Van Der Schouw}, Yvonne T. and Grobbee, Diederick E. and Pearson, Peter L. and Peeters, Petra H.M.},
doi = {10.1006/abio.2002.5634},
file = {:C$\backslash$:/Users/RaWi681/Documents/Mendeley Desktop/Van Der Hel et al. - 2002 - Quality and quantity of DNA isolated from frozen urine in population-based research.pdf:pdf},
issn = {00032697},
journal = {Analytical Biochemistry},
keywords = {DNA isolation,PCR,Storage,Urine},
number = {2},
pages = {206--211},
pmid = {12009697},
title = {{Quality and quantity of DNA isolated from frozen urine in population-based research}},
volume = {304},
year = {2002}
}
@article{Giongo2010,
abstract = {Abstract: The high level of conservation of 16S ribosomal RNA gene (16S rRNA) in all Prokaryotes makes this gene an ideal tool for the rapid identification and classification of these microorganisms. Databases such as the Ribosomal Database Project II (RDP-II) and the Greengenes Project offer access to sets of ribosomal RNA sequence databases useful in identification of microbes in a culture-independent analysis of microbial communities. However, these databases do not contain all of the taxonomic levels attached to the published names of the bacterial and archaeal sequences. TaxCollector is a set of scripts developed in Python language that attaches taxonomic information to all 16S rRNA sequences in the RDP-II and Greengenes databases. These modified databases are referred to as TaxCollector databases, which when used in conjunction with BLAST allow for rapid classification of sequences from any environmental or clinical source at six different taxonomic levels, from domain to species. The TaxCollector database prepared from the RDP-II database is an important component of a new 16S rRNA pipeline called PANGEA. The usefulness of TaxCollector databases is demonstrated with two very different datasets obtained using samples from a clinical setting and an agricultural soil. The six TaxCollector scripts are freely available on http://taxcollector.sourceforge.net and on http://www.microgator.org.},
author = {Giongo, Adriana and Davis-Richardson, Austin G. and Crabb, David B. and Triplett, Eric W.},
doi = {10.3390/d2071015},
file = {:C$\backslash$:/Users/RaWi681/Documents/Mendeley Desktop/Giongo et al. - 2010 - TaxCollector Modifying Current 16S rRNA Databases for the Rapid Classification at Six Taxonomic Levels.pdf:pdf},
issn = {1424-2818},
journal = {Diversity},
keywords = {16s rRNA gene,Microbial diversity,Taxonomy},
month = {jul},
number = {7},
pages = {1015--1025},
title = {{TaxCollector: Modifying Current 16S rRNA Databases for the Rapid Classification at Six Taxonomic Levels}},
url = {http://www.mdpi.com/1424-2818/2/7/1015},
volume = {2},
year = {2010}
}
@misc{ZymoResearchCorp.2018,
author = {{Zymo Research Corp.}},
file = {:C$\backslash$:/Users/RaWi681/Documents/Mendeley Desktop/Zymo Research Corp. - 2018 - Instruction Manual ZymoBIOMICS Microbial Community DNA Standard - httpsfiles.zymoresearch.comprotocols{\_}d630.pdf:pdf},
title = {{Instruction Manual ZymoBIOMICS Microbial Community DNA Standard - https://files.zymoresearch.com/protocols/{\_}d6305{\_}d6306{\_}zymobiomics{\_}microbial{\_}community{\_}dna{\_}standard.pdf [Accessed 2018-01-31]}},
url = {http://www.rmjordan.com/manuals/D-1803Pos1Ar4web.pdf},
year = {2018}
}
@misc{Novogene2019,
author = {Novogene},
title = {{Amplicon Sequencing https://en.novogene.com/next-generation-sequencing-services/microbial-genome/amplicon-sequencing/ [Accessed 2019-11-14]}},
url = {https://en.novogene.com/next-generation-sequencing-services/microbial-genome/amplicon-sequencing/},
urldate = {2019-11-14}
}
@article{Yang2016,
abstract = {BACKGROUND: Prokaryotic 16S ribosomal RNA (rRNA) sequences are widely used in environmental microbiology and molecular evolution as reliable markers for the taxonomic classification and phylogenetic analysis of microbes. Restricted by current sequencing techniques, the massive sequencing of 16S rRNA gene amplicons encompassing the full length of genes is not yet feasible. Thus, the selection of the most efficient hypervariable regions for phylogenetic analysis and taxonomic classification is still debated. In the present study, several bioinformatics tools were integrated to build an in silico pipeline to evaluate the phylogenetic sensitivity of the hypervariable regions compared with the corresponding full-length sequences.$\backslash$n$\backslash$nRESULTS: The correlation of seven sub-regions was inferred from the geodesic distance, a parameter that is applied to quantitatively compare the topology of different phylogenetic trees constructed using the sequences from different sub-regions. The relationship between different sub-regions based on the geodesic distance indicated that V4-V6 were the most reliable regions for representing the full-length 16S rRNA sequences in the phylogenetic analysis of most bacterial phyla, while V2 and V8 were the least reliable regions.$\backslash$n$\backslash$nCONCLUSIONS: Our results suggest that V4-V6 might be optimal sub-regions for the design of universal primers with superior phylogenetic resolution for bacterial phyla. A potential relationship between function and the evolution of 16S rRNA is also discussed.},
author = {Yang, Bo and Wang, Yong and Qian, Pei Yuan},
doi = {10.1186/s12859-016-0992-y},
file = {:C$\backslash$:/Users/RaWi681/Documents/Mendeley Desktop/Yang, Wang, Qian - 2016 - Sensitivity and correlation of hypervariable regions in 16S rRNA genes in phylogenetic analysis.pdf:pdf},
isbn = {1471-2105 (Electronic)$\backslash$r1471-2105 (Linking)},
issn = {14712105},
journal = {BMC Bioinformatics},
keywords = {16S rRNA,16S rRNA gene,Geodesic distance,Phylogenetic,Primer,Variable regions},
number = {1},
pages = {1--8},
pmid = {27000765},
publisher = {BMC Bioinformatics},
title = {{Sensitivity and correlation of hypervariable regions in 16S rRNA genes in phylogenetic analysis}},
url = {http://dx.doi.org/10.1186/s12859-016-0992-y},
volume = {17},
year = {2016}
}
@article{Behrendt2012,
abstract = {We assessed the microbial diversity and microenvironmental niche characteristics in the didemnid ascidian Lissoclinum patella using 16S rRNA gene sequencing, microsensor and imaging techniques. L. patella harbors three distinct microbial communities spatially separated by few millimeters of tunic tissue: (i) a biofilm on its upper surface exposed to high irradiance and O(2) levels, (ii) a cloacal cavity dominated by the prochlorophyte Prochloron spp. characterized by strong depletion of visible light and a dynamic chemical microenvironment ranging from hyperoxia in light to anoxia in darkness and (iii) a biofilm covering the underside of the animal, where light is depleted of visible wavelengths and enriched in near-infrared radiation (NIR). Variable chlorophyll fluorescence imaging demonstrated photosynthetic activity, and hyperspectral imaging revealed a diversity of photopigments in all microhabitats. Amplicon sequencing revealed the dominance of cyanobacteria in all three layers. Sequences representing the chlorophyll d containing cyanobacterium Acaryochloris marina and anoxygenic phototrophs were abundant on the underside of the ascidian in shallow waters but declined in deeper waters. This depth dependency was supported by a negative correlation between A. marina abundance and collection depth, explained by the increased attenuation of NIR as a function of water depth. The combination of microenvironmental analysis and fine-scale sampling techniques used in this investigation gives valuable first insights into the distribution, abundance and diversity of bacterial communities associated with tropical ascidians. In particular, we show that microenvironments and microbial diversity can vary significantly over scales of a few millimeters in such habitats; which is information easily lost by bulk sampling.},
author = {Behrendt, Lars and Larkum, Anthony W.D. and Trampe, Erik and Norman, Anders and S{\o}rensen, S{\o}ren J. and K{\"{u}}hl, Michael},
doi = {10.1038/ismej.2011.181},
file = {:C$\backslash$:/Users/RaWi681/Documents/Mendeley Desktop/Behrendt et al. - 2012 - Microbial diversity of biofilm communities in microniches associated with the didemnid ascidian Lissoclinum pa.2012:2012},
isbn = {1751-7370 (Electronic)$\backslash$r1751-7362 (Linking)},
issn = {17517362},
journal = {ISME Journal},
keywords = {Acaryochloris marina,Lissoclinum patella,Prochloron,microbial diversity,microenvironment,microsensor},
number = {6},
pages = {1222--1237},
pmid = {22134643},
title = {{Microbial diversity of biofilm communities in microniches associated with the didemnid ascidian Lissoclinum patella}},
volume = {6},
year = {2012}
}
@article{Callahan2019,
abstract = {Targeted PCR amplification and high-throughput sequencing (amplicon sequencing) of 16S rRNA gene fragments is widely used to profile microbial communities. New long-read sequencing technologies can sequence the entire 16S rRNA gene, but higher error rates have limited their attractiveness when accuracy is important. Here we present a high-throughput amplicon sequencing methodology based on PacBio circular consensus sequencing and the DADA2 sample inference method that measures the full-length 16S rRNA gene with single-nucleotide resolution and a near-zero error rate. In two artificial communities of known composition, our method recovered the full complement of full-length 16S sequence variants from expected community members without residual errors. The measured abundances of intra-genomic sequence variants were in the integral ratios expected from the genuine allelic variants within a genome. The full-length 16S gene sequences recovered by our approach allowed Escherichia coli strains to be correctly classified to the O157:H7 and K12 sub-species clades. In human fecal samples, our method showed strong technical replication and was able to recover the full complement of 16S rRNA alleles in several E. coli strains. There are likely many applications beyond microbial profiling for which high-throughput amplicon sequencing of complete genes with single-nucleotide resolution will be of use.},
author = {Callahan, Benjamin J and Wong, Joan and Heiner, Cheryl and Oh, Steve and Theriot, Casey M and Gulati, Ajay S and McGill, Sarah K and Dougherty, Michael K},
doi = {10.1093/nar/gkz569},
file = {:C$\backslash$:/Users/RaWi681/Documents/Mendeley Desktop/Callahan et al. - 2019 - High-throughput amplicon sequencing of the full-length 16S rRNA gene with single-nucleotide resolution.pdf:pdf},
issn = {0305-1048},
journal = {Nucleic Acids Research},
number = {18},
pages = {e103--e103},
publisher = {Oxford University Press},
title = {{High-throughput amplicon sequencing of the full-length 16S rRNA gene with single-nucleotide resolution}},
volume = {47},
year = {2019}
}
@article{Schloss2011,
abstract = {In spite of technical advances that have provided increases in orders of magnitude in sequencing coverage, microbial ecologists still grapple with how to interpret the genetic diversity represented by the 16S rRNA gene. Two widely used approaches put sequences into bins based on either their similarity to reference sequences (i.e., phylotyping) or their similarity to other sequences in the community (i.e., operational taxonomic units [OTUs]). In the present study, we investigate three issues related to the interpretation and implementation of OTU-based methods. First, we confirm the conventional wisdom that it is impossible to create an accurate distance-based threshold for defining taxonomic levels and instead advocate for a consensus-based method of classifying OTUs. Second, using a taxonomic-independent approach, we show that the average neighbor clustering algorithm produces more robust OTUs than other hierarchical and heuristic clustering algorithms. Third, we demonstrate several steps to reduce the computational burden of forming OTUs without sacrificing the robustness of the OTU assignment. Finally, by blending these solutions, we propose a new heuristic that has a minimal effect on the robustness of OTUs and significantly reduces the necessary time and memory requirements. The ability to quickly and accurately assign sequences to OTUs and then obtain taxonomic information for those OTUs will greatly improve OTU-based analyses and overcome many of the challenges encountered with phylotype-based methods.},
author = {Schloss, Patrick D. and Westcott, Sarah L.},
doi = {10.1128/AEM.02810-10},
file = {:C$\backslash$:/Users/RaWi681/Documents/Mendeley Desktop/Schloss, Westcott - 2011 - Assessing and improving methods used in operational taxonomic unit-based approaches for 16S rRNA gene sequenc.pdf:pdf},
isbn = {0099-2240},
issn = {00992240},
journal = {Applied and Environmental Microbiology},
number = {10},
pages = {3219--3226},
pmid = {21421784},
title = {{Assessing and improving methods used in operational taxonomic unit-based approaches for 16S rRNA gene sequence analysis}},
volume = {77},
year = {2011}
}
@article{Chiu2016,
abstract = {Metagenomic next-generation sequencing (mNGS) of samples from 15 patients with documented Zika virus (ZIKV) infection in Bahia, Brazil, from April 2015 to January 2016 identified coinfections with chikungunya virus (CHIKV) in 2 of 15 ZIKV-positive cases by PCR (13.3{\%}). While generally nonspecific, the clinical presentation corresponding to these two CHIKV/ZIKV coinfections reflected infection by the virus present at a higher titer. Aside from CHIKV and ZIKV, coinfections of other viral pathogens were not detected. The mNGS approach is promising for differential diagnosis of acute febrile illness and identification of coinfections, although targeted arbovirus screening may be sufficient in the current ZIKV outbreak setting.},
author = {Chiu, Charles Y. and Naccache, Samia N. and Tauro, Laura B. and Somasekar, Sneha and Bandeira, Antonio C. and Sardi, Silvia I. and Campos, Gubio S.},
doi = {10.1128/jcm.00877-16},
file = {:C$\backslash$:/Users/RaWi681/Documents/Mendeley Desktop/Chiu et al. - 2016 - Coinfections of Zika and Chikungunya Viruses in Bahia, Brazil, Identified by Metagenomic Next-Generation Sequencing.pdf:pdf},
isbn = {0095-1137},
issn = {0095-1137},
journal = {Journal of Clinical Microbiology},
number = {9},
pages = {2348--2353},
pmid = {27413190},
title = {{Coinfections of Zika and Chikungunya Viruses in Bahia, Brazil, Identified by Metagenomic Next-Generation Sequencing}},
volume = {54},
year = {2016}
}
@article{Benitez-Paez2017,
abstract = {The miniaturized and portable DNA sequencer MinION™ has demonstrated great potential in different analyses such as genome-wide sequencing, pathogen outbreak detection and surveillance, human genome variability, and microbial diversity. In this study, we tested the ability of the MinION™ platform to perform long amplicon sequencing in order to design new approaches to study microbial diversity using a multi-locus approach. After compiling a robust database by parsing and extracting the rrn bacterial region from more than 67000 complete or draft bacterial genomes, we demonstrated that the data obtained during sequencing of the long amplicon in the MinION™ device using R9 and R9.4 chemistries were sufficient to study 2 mock microbial communities in a multiplex manner and to almost completely reconstruct the microbial diversity contained in the HM782D and D6305 mock communities. Although nanopore-based sequencing produces reads with lower per-base accuracy compared with other platforms, we presented a novel approach consisting of multi-locus and long amplicon sequencing using the MinION™ MkIb DNA sequencer and R9 and R9.4 chemistries that help to overcome the main disadvantage of this portable sequencing platform. Furthermore, the nanopore sequencing library, constructed with the last releases of pore chemistry (R9.4) and sequencing kit (SQK-LSK108), permitted the retrieval of the higher level of 1D read accuracy sufficient to characterize the microbial species present in each mock community analysed. Improvements in nanopore chemistry, such as minimizing base-calling errors and new library protocols able to produce rapid 1D libraries, will provide more reliable information in the near future. Such data will be useful for more comprehensive and faster specific detection of microbial species and strains in complex ecosystems.},
author = {Ben{\'{i}}tez-P{\'{a}}ez, Alfonso and Sanz, Yolanda},
doi = {10.1093/gigascience/gix043},
file = {:C$\backslash$:/Users/RaWi681/Documents/Mendeley Desktop/Ben{\'{i}}tez-P{\'{a}}ez, Sanz - 2017 - Multi-locus and long amplicon sequencing approach to study microbial diversity at species level using the Mi.pdf:pdf},
isbn = {2047-217X (Electronic)
2047-217X (Linking)},
issn = {2047217X},
journal = {GigaScience},
keywords = {Long amplicon sequencing,Long-read sequencing,Microbial diversity,MinION,Nanopore sequencer,Ribosomal operon},
number = {7},
pages = {1--12},
pmid = {28605506},
title = {{Multi-locus and long amplicon sequencing approach to study microbial diversity at species level using the MinIONTMportable nanopore sequencer}},
volume = {6},
year = {2017}
}
@article{Schloss2009,
abstract = {mothur aims to be a comprehensive software package that allows users to use a single piece of software to analyze community sequence data. It builds upon previous tools to provide a flexible and powerful software package for analyzing sequencing data. As a case study, we used mothur to trim, screen, and align sequences; calculate distances; assign sequences to operational taxonomic units; and describe the alpha and beta diversity of eight marine samples previously characterized by pyrosequencing of 16S rRNA gene fragments. This analysis of more than 222,000 sequences was completed in less than 2 h with a laptop computer.},
author = {Schloss, Patrick D. and Westcott, Sarah L. and Ryabin, Thomas and Hall, Justine R. and Hartmann, Martin and Hollister, Emily B. and Lesniewski, Ryan a. and Oakley, Brian B. and Parks, Donovan H. and Robinson, Courtney J. and Sahl, Jason W. and Stres, Blaz and Thallinger, Gerhard G. and {Van Horn}, David J. and Weber, Carolyn F.},
doi = {10.1128/AEM.01541-09},
file = {:C$\backslash$:/Users/RaWi681/Documents/Mendeley Desktop/Schloss et al. - 2009 - Introducing mothur Open-source, platform-independent, community-supported software for describing and comparing.pdf:pdf},
isbn = {1098-5336 (Electronic)$\backslash$n0099-2240 (Linking)},
issn = {00992240},
journal = {Applied and Environmental Microbiology},
number = {23},
pages = {7537--7541},
pmid = {19801464},
title = {{Introducing mothur: Open-source, platform-independent, community-supported software for describing and comparing microbial communities}},
volume = {75},
year = {2009}
}
@article{Balvociute2017,
abstract = {Background A key step in microbiome sequencing analysis is read assignment to taxonomic units. This is often performed using one of four taxonomic classifications, namely SILVA, RDP, Greengenes or NCBI. It is unclear how similar these are and how to compare analysis results that are based on different taxonomies. Results We provide a method and software for mapping taxonomic entities from one taxonomy onto another. We use it to compare the four taxonomies and the Open Tree of life Taxonomy (OTT). Conclusions While we find that SILVA, RDP and Greengenes map well into NCBI, and all four map well into the OTT, mapping the two larger taxonomies on to the smaller ones is problematic.},
author = {Balvo{\v{c}}iūtė, Monika and Huson, Daniel H.},
doi = {10.1186/s12864-017-3501-4},
file = {:C$\backslash$:/Users/RaWi681/Documents/Mendeley Desktop/Balvo{\v{c}}iūtė, Huson - 2017 - SILVA, RDP, Greengenes, NCBI and OTT — how do these taxonomies compare.pdf:pdf},
issn = {1471-2164},
journal = {BMC Genomics},
keywords = {greengenes,metagenomics,ncbi,open tree of life,otu assignment,rdp,silva,taxonomic classification},
number = {S2},
pages = {114},
pmid = {28361695},
title = {{SILVA, RDP, Greengenes, NCBI and OTT — how do these taxonomies compare?}},
url = {http://bmcgenomics.biomedcentral.com/articles/10.1186/s12864-017-3501-4},
volume = {18},
year = {2017}
}
@article{Drancourt2000,
abstract = {Some bacteria are difficult to identify with phenotypic identification schemes commonly used outside reference laboratories. 16S ribosomal DNA (rDNA)-based identification of bacteria potentially offers a useful alternative when phenotypic characterization methods fail. However, as yet, the usefulness of 16S rDNA sequence analysis in the identification of conventionally unidentifiable isolates has not been evaluated with a large collection of isolates. In this study, we evaluated the utility of 16S rDNA sequencing as a means to identify a collection of 177 such isolates obtained from environmental, veterinary, and clinical sources. For 159 isolates (89.8{\%}) there was at least one sequence in GenBank that yielded a similarity score of {\textgreater} or =97{\%}, and for 139 isolates (78.5{\%}) there was at least one sequence in GenBank that yielded a similarity score of {\textgreater} or =99{\%}. These similarity score values were used to defined identification at the genus and species levels, respectively. For isolates identified to the species level, conventional identification failed to produce accurate results because of inappropriate biochemical profile determination in 76 isolates (58.7{\%}), Gram staining in 16 isolates (11.6{\%}), oxidase and catalase activity determination in 5 isolates (3.6{\%}) and growth requirement determination in 2 isolates (1.5{\%}). Eighteen isolates (10.2{\%}) remained unidentifiable by 16S rDNA sequence analysis but were probably prototype isolates of new species. These isolates originated mainly from environmental sources (P = 0.07). The 16S rDNA approach failed to identify Enterobacter and Pantoea isolates to the species level (P = 0.04; odds ratio = 0.32 [95{\%} confidence interval, 0.10 to 1.14]). Elsewhere, the usefulness of 16S rDNA sequencing was compromised by the presence of 16S rDNA sequences with {\textgreater}1{\%} undetermined positions in the databases. Unlike phenotypic identification, which can be modified by the variability of expression of characters, 16S rDNA sequencing provides unambiguous data even for rare isolates, which are reproducible in and between laboratories. The increase in accurate new 16S rDNA sequences and the development of alternative genes for molecular identification of certain taxa should further improve the usefulness of molecular identification of bacteria},
author = {Drancourt, M. and Bollet, C. and Carlioz, A. and Martelin, R. and Gayral, J. P. and Raoult, D.},
doi = {10.1073/pnas.0504930102},
file = {:C$\backslash$:/Users/RaWi681/Documents/Mendeley Desktop/Drancourt et al. - 2000 - 16S ribosomal DNA sequence analysis of a large collection of environmental and clinical unidentifiable bacteri.pdf:pdf},
isbn = {0095-1137},
issn = {00951137},
journal = {Journal of Clinical Microbiology},
number = {10},
pages = {3623--3630},
pmid = {11015374},
title = {{16S ribosomal DNA sequence analysis of a large collection of environmental and clinical unidentifiable bacterial isolates}},
volume = {38},
year = {2000}
}
@article{Moon2017,
abstract = {Dear Editor, Campylobacter fetus is a zoonotic pathogen that rarely causes bacterial meningitis in humans. 1 The majority (490{\%}) of intestinal campylo-bacter infections are caused by Campylobacter jejuni or Campylobacter coli, and only a small portion ({\~{}}2.4{\%}) are caused by C. fetus. 2 However, C. fetus is the most common pathogen that causes Campylobacter bacteremia, and the clinical signs of human C. fetus infection vary from acute diarrheal illness to systemic illnesses, such as lung abscesses, arthritis and neurological infections. 1 To date, only {\~{}} 20 cases of C. fetus meningitis have been reported worldwide, mainly in North America and Western Europe. 1,3 Campylobacter fetus comprises 2 subspecies: C. fetus subspecies fetus (Cff) and C. fetus subspecies venerealis (Cfv). Cff has been isolated from the gastrointestinal tracts of sheep and cattle and causes infertility and abortion in these species. By contrast, Cfv is restricted to the genital tracts of cattle, where it causes bovine genital campylobacteriosis. 4 Most of the C. fetus infections in humans are thought to be caused by Cff, but efforts to differentiate the subspecies of C. fetus are generally not made. Although Cfv has been isolated from humans in a few cases, its role in human disease is unknown. 2 A newly proposed subspecies, C. fetus subspecies testudinum, has been recently isolated from sick humans; 5 however, its clinical characteristics are largely unknown. Owing to the extremely small number of cases reported as C. fetus meningitis, efforts to differentiate the subspecies of C. fetus in meningitis patients are lacking. In this study, we demonstrate the first case of C. fetus meningitis diagnosed in South Korea, in which Cff was confirmed by 16S rRNA amplicon sequencing on a MinION nanopore sequencer (Oxford Nanopore Technologies, Oxford, UK). In December 2016, a 64-year-old man with alcoholic liver cirrhosis and poorly controlled diabetes visited Seoul National University Hospital due to fever, nausea and seizure. He had undergone dental implant procedures 2 weeks prior to admission. He reported a 10-day history of upper respiratory infection and decreased oral intake due to gastrointestinal discomfort and recurrent diarrhea. A history of recent travel or animal contact was denied, and his food history was unremarkable. On day 1, his temperature was 39.2 °C, blood pressure 140/100 mm Hg, heart rate 80 beats/min, and respiratory rate 20 breaths/min. Laboratory tests revealed borderline leukocytosis (10 050 cells/$\mu$L) with 79.8{\%} neutrophils, hemoglobin 11.1 g/dL, and a platelet count within the reference range (148 × 10 3 /$\mu$L). Oral moxifloxacin was given as an empirical antibiotic; however, on day 3, neck stiffness became pronounced, and a stuporous mental status was noted. Accordingly, a cerebrospinal fluid (CSF) analysis was performed on day 3 and showed pleocytosis (217 leukocytes/mm 3 ; 73{\%} neutrophils), a high protein level (188 (reference range 15–45) mg/dL), and a low glucose level (CSF/serum glucose ratio 36.4{\%}). No focal lesions were observed on a brain MRI. Dexamethasone, ceftazidime, vancomycin and ampicillin were administered. C. fetus grew in the initial blood cultures but not in the CSF cultures, which were obtained 2 days after empirical antibiotic treatment. The results of other laboratory tests, including viral PCR and serological tests for a wide range of infectious causes of encephalitis, were all negative. Doripenem was administered for 8 days until the patient recovered from the meningitis symptoms without neurologic sequelae. However, the patient was diagnosed with gallbladder cancer during the systemic investigations and was referred to the surgical department for further management. For confirmation of the pathogen, the genomic DNA of the bacteria was extracted from subcultures of a single colony. The pathogen was confirmed as C. fetus by the sequence analysis of the full-length 16S rRNA gene using conventional Sanger sequencing. Additionally, 16S rRNA amplicon sequencing was performed on the MinION nanopore sequencer (Oxford Nanopore Technologies, Oxford, UK). The 16S rRNA genes were PCR amplified from the genomic DNA of the pathogen using the universal bacterial primers 27F 5′-AGA GTT TGA TCM TGG CTC AG-3′ and 1492R 5′-GGT TAC CTT GTT ACG ACT T-3′. Nanopore sequencing libraries were constructed using these amplicons. A total of 43 044 reads were generated during the 51 min sequencing run time. The 1},
author = {Moon, Jangsup and Kim, Narae and Lee, Han Sang and Shin, Hye Rim and Lee, Soon Tae and Jung, Keun Hwa and Park, Kyung Il and Lee, Sang Kun and Chu, Kon},
doi = {10.1038/emi.2017.81},
file = {:C$\backslash$:/Users/RaWi681/Documents/Mendeley Desktop/Moon et al. - 2017 - Campylobacter fetus meningitis confirmed by a 16S rRNA gene analysis using the MinION nanopore sequencer, South Kor.pdf:pdf},
issn = {22221751},
journal = {Emerging Microbes and Infections},
number = {11},
pages = {e94--3},
pmid = {29089590},
publisher = {Nature Publishing Group},
title = {{Campylobacter fetus meningitis confirmed by a 16S rRNA gene analysis using the MinION nanopore sequencer, South Korea, 2016}},
url = {http://dx.doi.org/10.1038/emi.2017.81},
volume = {6},
year = {2017}
}
@article{DAmore2016,
abstract = {Background: In the last 5 years, the rapid pace of innovations and improvements in sequencing technologies has completely changed the landscape of metagenomic and metagenetic experiments. Therefore, it is critical to benchmark the variousmethodologies for interrogating the composition ofmicrobial communities, so that we can assess their strengths and limitations. The most common phylogeneticmarker for microbial community diversity studies is the 16S ribosomal RNA gene and in the last 10 years the field has moved from sequencing a small number of amplicons and samples to more complex studies where thousands of samples and multiple different gene regions are interrogated. Results: We assembled 2 synthetic communities with an even (EM) and uneven (UM) distribution of archaeal and bacterial strains and species, as metagenomic control material, to assess performance of different experimental strategies. The 2 synthetic communities were used in this study, to highlight the limitations and the advantages of the leading sequencing platforms:MiSeq (Illumina), The Pacific Biosciences RSII, 454 GS-FLX/+ (Roche), and IonTorrent (Life Technologies). We describe an extensive survey based on synthetic communities using 3 experimental designs (fusion primers, universal tailed tag, ligated adaptors) across the 9 hypervariable 16S rDNA regions. We demonstrate that library preparation methodology can affect data interpretation due to different error and chimera rates generated during the procedure. The observed community composition was always biased, to a degree that depended on the platform, sequenced region and primer choice. However, crucially, our analysis suggests that 16S rRNA sequencing is still quantitative, in that relative changes in abundance of taxa between samples can be recovered, despite these biases. Conclusion: We have assessed a range of experimental conditions across several next generation sequencing platforms using the most up-to-date configurations. We propose that the choice of sequencing platform and experimental design needs to be taken into consideration in the early stage of a project by running a small trial consisting of several hypervariable regions to quantify the discriminatory power of each region. We also suggest that the use of a synthetic community as a positive control would be beneficial to identify the potential biases and procedural drawbacks thatmay lead to datamisinterpretation. The results of this study will serve as a guideline for making decisions on which experimental condition and sequencing platform to consider to achieve the best microbial profiling.},
author = {D'Amore, Rosalinda and Ijaz, Umer Zeeshan and Schirmer, Melanie and Kenny, John G. and Gregory, Richard and Darby, Alistair C. and Shakya, Migun and Podar, Mircea and Quince, Christopher and Hall, Neil},
doi = {10.1186/s12864-015-2194-9},
file = {:C$\backslash$:/Users/RaWi681/Documents/Mendeley Desktop/D'Amore et al. - 2016 - A comprehensive benchmarking study of protocols and sequencing platforms for 16S rRNA community profiling.pdf:pdf},
isbn = {5149874647},
issn = {14712164},
journal = {BMC Genomics},
number = {1},
pmid = {26763898},
publisher = {BMC Genomics},
title = {{A comprehensive benchmarking study of protocols and sequencing platforms for 16S rRNA community profiling}},
url = {http://dx.doi.org/10.1186/s12864-015-2194-9},
volume = {17},
year = {2016}
}
@article{VanDijk2018,
abstract = {Forty years ago the advent of Sanger sequencing was revolutionary as it allowed complete genome sequences to be deciphered for the first time. A second revolution came when next-generation sequencing (NGS) technologies appeared, which made genome sequencing much cheaper and faster. However, NGS methods have several drawbacks and pitfalls, most notably their short reads. Recently, third-generation/long-read methods appeared, which can produce genome assemblies of unprecedented quality. Moreover, these technologies can directly detect epigenetic modifications on native DNA and allow whole-transcript sequencing without the need for assembly. This marks the third revolution in sequencing technology. Here we review and compare the various long-read methods. We discuss their applications and their respective strengths and weaknesses and provide future perspectives.},
author = {van Dijk, Erwin L. and Jaszczyszyn, Yan and Naquin, Delphine and Thermes, Claude},
doi = {10.1016/j.tig.2018.05.008},
file = {:C$\backslash$:/Users/RaWi681/Documents/Mendeley Desktop/van Dijk et al. - 2018 - The Third Revolution in Sequencing Technology.pdf:pdf},
issn = {13624555},
journal = {Trends in Genetics},
keywords = {long-read sequencing,nanopore sequencing,next-generation sequencing,single-molecule real-time sequencing,synthetic long-read sequencing,third-generation sequencing},
number = {9},
pages = {666--681},
publisher = {Elsevier Ltd},
title = {{The Third Revolution in Sequencing Technology}},
url = {https://doi.org/10.1016/j.tig.2018.05.008},
volume = {34},
year = {2018}
}
@article{Schloss2016a,
abstract = {{\textless}p{\textgreater}Over the past 10 years, microbial ecologists have largely abandoned sequencing 16S rRNA genes by the Sanger sequencing method and have instead adopted highly parallelized sequencing platforms. These new platforms, such as 454 and Illumina's MiSeq, have allowed researchers to obtain millions of high quality but short sequences. The result of the added sequencing depth has been significant improvements in experimental design. The tradeoff has been the decline in the number of full-length reference sequences that are deposited into databases. To overcome this problem, we tested the ability of the PacBio Single Molecule, Real-Time (SMRT) DNA sequencing platform to generate sequence reads from the 16S rRNA gene. We generated sequencing data from the V4, V3–V5, V1–V3, V1–V5, V1–V6, and V1–V9 variable regions from within the 16S rRNA gene using DNA from a synthetic mock community and natural samples collected from human feces, mouse feces, and soil. The mock community allowed us to assess the actual sequencing error rate and how that error rate changed when different curation methods were applied. We developed a simple method based on sequence characteristics and quality scores to reduce the observed error rate for the V1–V9 region from 0.69 to 0.027{\%}. This error rate is comparable to what has been observed for the shorter reads generated by 454 and Illumina's MiSeq sequencing platforms. Although the per base sequencing cost is still significantly more than that of MiSeq, the prospect of supplementing reference databases with full-length sequences from organisms below the limit of detection from the Sanger approach is exciting.{\textless}/p{\textgreater}},
author = {Schloss, Patrick D. and Jenior, Matthew L. and Koumpouras, Charles C. and Westcott, Sarah L. and Highlander, Sarah K.},
doi = {10.7717/peerj.1869},
file = {:C$\backslash$:/Users/RaWi681/Documents/Mendeley Desktop/Schloss et al. - 2016 - Sequencing 16S rRNA gene fragments using the PacBio SMRT DNA sequencing system.pdf:pdf},
isbn = {2167-9843},
issn = {2167-8359},
journal = {PeerJ},
number = {2006},
pages = {e1869},
pmid = {27069806},
title = {{Sequencing 16S rRNA gene fragments using the PacBio SMRT DNA sequencing system}},
url = {https://peerj.com/articles/1869},
volume = {4},
year = {2016}
}
@article{Woo2008,
abstract = {In the last decade, as a result of the widespread use of PCR and DNA sequencing, 16S rDNA sequencing has played a pivotal role in the accurate identification of bacterial isolates and the discovery of novel bacteria in clinical microbiology laboratories. For bacterial identification, 16S rDNA sequencing is particularly important in the case of bacteria with unusual phenotypic profiles, rare bacteria, slow-growing bacteria, uncultivable bacteria and culture-negative infections. Not only has it provided insights into aetiologies of infectious disease, but it also helps clinicians in choosing antibiotics and in determining the duration of treatment and infection control procedures. With the use of 16S rDNA sequencing, 215 novel bacterial species, 29 of which belong to novel genera, have been discovered from human specimens in the past 7 years of the 21st century (2001-2007). One hundred of the 215 novel species, 15 belonging to novel genera, have been found in four or more subjects. The largest number of novel species discovered were of the genera Mycobacterium (n = 12) and Nocardia (n = 6). The oral cavity/dental-related specimens (n = 19) and the gastrointestinal tract (n = 26) were the most important sites for discovery and/or reservoirs of novel species. Among the 100 novel species, Streptococcus sinensis, Laribacter hongkongensis, Clostridium hathewayi and Borrelia spielmanii have been most thoroughly characterized, with the reservoirs and routes of transmission documented, and S. sinensis, L. hongkongensis and C. hathewayi have been found globally. One of the greatest hurdles in putting 16S rDNA sequencing into routine use in clinical microbiology laboratories is automation of the technology. The only step that can be automated at the moment is input of the 16S rDNA sequence of the bacterial isolate for identification into one of the software packages that will generate the result of the identity of the isolate on the basis of its sequence database. However, studies on the accuracy of the software packages have given highly varied results, and interpretation of results remains difficult for most technicians, and even for clinical microbiologists. To fully utilize 16S rDNA sequencing in clinical microbiology, better guidelines are needed for interpretation of the identification results, and additional/supplementary methods are necessary for bacterial species that cannot be identified confidently by 16S rDNA sequencing alone.},
author = {Woo, P. C.Y. and Lau, S. K.P. and Teng, J. L.L. and Tse, H. and Yuen, K. Y.},
doi = {10.1111/j.1469-0691.2008.02070.x},
file = {:C$\backslash$:/Users/RaWi681/Documents/Mendeley Desktop/Woo et al. - 2008 - Then and now Use of 16S rDNA gene sequencing for bacterial identification and discovery of novel bacteria in clinica.pdf:pdf},
isbn = {1198-743X},
issn = {14690691},
journal = {Clinical Microbiology and Infection},
keywords = {16S rDNA gene,Bacteria,Discovery,Identification,Review,Sequencing},
number = {10},
pages = {908--934},
pmid = {18828852},
publisher = {European Society of Clinical Infectious Diseases},
title = {{Then and now: Use of 16S rDNA gene sequencing for bacterial identification and discovery of novel bacteria in clinical microbiology laboratories}},
url = {http://dx.doi.org/10.1111/j.1469-0691.2008.02070.x},
volume = {14},
year = {2008}
}
