# Supplementary material for: Targeting the 16S rRNA Gene for Bacterial Identification in Complex Mixed Samples: Comparative Evaluation of Second (Illumina) and Third (Oxford Nanopore Technologies) Generation Sequencing Technologies
Source: Int J Mol Sci. 2019 Dec 31;21(1):298. doi: 10.3390/ijms21010298 (PMC6982111; doi:10.3390/ijms21010298)
Supplement: Supplementary file 1 [file ijms-21-00298-s001.zip › ijms-659682-proofreading si/ijms-659682-proofreading si.blg]

This is BibTeX, Version 0.99d (TeX Live 2017/Debian)
Capacity: max_strings=100000, hash_size=100000, hash_prime=85009
The top-level auxiliary file: ijms-659682-proofreading si.aux
The style file: Definitions/mdpi.bst
Illegal, another \bibstyle command---line 155 of file ijms-659682-proofreading si.aux
 : \bibstyle
 :          {plainnat}
I'm skipping whatever remains of this command
Database file #1: library_16S.bib.bib
You've used 3 entries,
            2865 wiz_defined-function locations,
            587 strings with 4987 characters,
and the built_in function-call counts, 1421 in all, are:
= -- 84
> -- 147
< -- 0
+ -- 52
- -- 46
* -- 158
:= -- 266
add.period$ -- 11
call.type$ -- 3
change.case$ -- 3
chr.to.int$ -- 3
cite$ -- 3
duplicate$ -- 53
empty$ -- 86
format.name$ -- 49
if$ -- 266
int.to.chr$ -- 1
int.to.str$ -- 3
missing$ -- 3
newline$ -- 21
num.names$ -- 9
pop$ -- 19
preamble$ -- 0
purify$ -- 3
quote$ -- 0
skip$ -- 24
stack$ -- 0
substring$ -- 25
swap$ -- 11
text.length$ -- 0
text.prefix$ -- 0
top$ -- 0
type$ -- 21
warning$ -- 0
while$ -- 9
width$ -- 0
write$ -- 42
(There was 1 error message)
