# Supplementary material for: Targeting the 16S rRNA Gene for Bacterial Identification in Complex Mixed Samples: Comparative Evaluation of Second (Illumina) and Third (Oxford Nanopore Technologies) Generation Sequencing Technologies
Source: Int J Mol Sci. 2019 Dec 31;21(1):298. doi: 10.3390/ijms21010298 (PMC6982111; doi:10.3390/ijms21010298)
Supplement: Supplementary file 1 [file ijms-21-00298-s001.zip › ijms-659682-proofreading si/ijms-659682-proofreading si.fdb_latexmk]

# Fdb version 3
["bibtex ijms-659682-proofreading si"] 1577801729 "ijms-659682-proofreading si.aux" "ijms-659682-proofreading si.bbl" "ijms-659682-proofreading si" 1577801757
  "./Definitions/mdpi.bst" 1574164824 23431 61fd1b54f1bf37375fec81df815e286b ""
  "/usr/share/texlive/texmf-dist/bibtex/bst/natbib/plainnat.bst" 1480098435 26816 ffe5423d2019860bad9f54bc402fac15 ""
  "ijms-659682-proofreading si.aux" 1577801734 53109 3dff190b75eecff1c1e0c590d624c912 ""
  "ijms-659682-proofreading si.bcf" 0 -1 0 ""
  "library_16S.bib" 1574164824 197054 12a816eb3dd3792f978e0b03fff9a064 ""
  (generated)
  "ijms-659682-proofreading si.blg"
  "ijms-659682-proofreading si.bbl"
["pdflatex"] 1577801729 "ijms-659682-proofreading si.tex" "/home/rawinand/Downloads/ijms-659682-proofreading si/ijms-659682-proofreading si.pdf" "ijms-659682-proofreading si" 1577801757
  "/etc/texmf/web2c/texmf.cnf" 1550011251 475 c0e671620eb5563b2130f56340a5fde8 ""
  "/home/rawinand/Downloads/ijms-659682-proofreading si/ijms-659682-proofreading si.aux" 1577801734 53109 3dff190b75eecff1c1e0c590d624c912 ""
  "/usr/share/texlive/texmf-dist/fonts/enc/dvips/base/8r.enc" 1480098666 4850 80dc9bab7f31fb78a000ccfed0e27cab ""
  "/usr/share/texlive/texmf-dist/fonts/map/fontname/texfonts.map" 1511824771 3332 103109f5612ad95229751940c61aada0 ""
  "/usr/share/texlive/texmf-dist/fonts/tfm/adobe/palatino/pplb7t.tfm" 1480098688 1616 371d1ee60c04b008c8fd760060cd34f1 ""
  "/usr/share/texlive/texmf-dist/fonts/tfm/adobe/palatino/pplb8r.tfm" 1480098688 2532 9ad73cf4dd2173a847f2a5f5608e0b9a ""
  "/usr/share/texlive/texmf-dist/fonts/tfm/adobe/palatino/pplb8t.tfm" 1480098688 3456 16dd534f88eb2bd21ebc7203786b436e ""
  "/usr/share/texlive/texmf-dist/fonts/tfm/adobe/palatino/pplr7t.tfm" 1480098688 1804 7b5f73028f6509167f47ace9d69509ed ""
  "/usr/share/texlive/texmf-dist/fonts/tfm/adobe/palatino/pplr8r.tfm" 1480098688 2796 d37c29814a6717720ee1a7c9a0b2c3b8 ""
  "/usr/share/texlive/texmf-dist/fonts/tfm/adobe/palatino/pplr8t.tfm" 1480098688 3820 ee5b9d58608ae328e43c6e2bfd4ff851 ""
  "/usr/share/texlive/texmf-dist/fonts/tfm/adobe/palatino/pplri8r.tfm" 1480098688 2720 70000d5e623e601132eab3cded5b819b ""
  "/usr/share/texlive/texmf-dist/fonts/tfm/adobe/palatino/pplri8t.tfm" 1480098688 3684 929c666381f7272e81481908b735ccba ""
  "/usr/share/texlive/texmf-dist/fonts/tfm/jknappen/ec/ecrm1000.tfm" 1480098696 3584 adb004a0c8e7c46ee66cad73671f37b4 ""
  "/usr/share/texlive/texmf-dist/fonts/tfm/jknappen/ec/ectt1000.tfm" 1480098696 1536 06717a2b50de47d4087ac0e6cd759455 ""
  "/usr/share/texlive/texmf-dist/fonts/tfm/public/amsfonts/symbols/msbm10.tfm" 1480098698 908 2921f8a10601f252058503cc6570e581 ""
  "/usr/share/texlive/texmf-dist/fonts/tfm/public/cm/cmbsy10.tfm" 1480098701 1116 4e6ba9d7914baa6482fd69f67d126380 ""
  "/usr/share/texlive/texmf-dist/fonts/tfm/public/cm/cmmi10.tfm" 1480098701 1528 abec98dbc43e172678c11b3b9031252a ""
  "/usr/share/texlive/texmf-dist/fonts/tfm/public/mathpazo/fplmb.tfm" 1480098713 984 3dcde7360ef3d34302e591b511cba83c ""
  "/usr/share/texlive/texmf-dist/fonts/tfm/public/mathpazo/fplmri.tfm" 1480098713 1148 56b0fdf7ca3f800294e968f64cfdcb87 ""
  "/usr/share/texlive/texmf-dist/fonts/tfm/public/mathpazo/zplmb7m.tfm" 1480098713 2100 38b16244127c37b323d93d4fdd707706 ""
  "/usr/share/texlive/texmf-dist/fonts/tfm/public/mathpazo/zplmb7t.tfm" 1480098713 1640 c14e51df62d6cb0dd79e4ca3b91ca7c3 ""
  "/usr/share/texlive/texmf-dist/fonts/tfm/public/mathpazo/zplmb7y.tfm" 1480098713 1308 6491569d9c934446101cd9b90e2a8e47 ""
  "/usr/share/texlive/texmf-dist/fonts/tfm/public/mathpazo/zplmr7m.tfm" 1480098713 2080 40a71f65088bdd047622ce295520749e ""
  "/usr/share/texlive/texmf-dist/fonts/tfm/public/mathpazo/zplmr7t.tfm" 1480098713 1828 bb8add3bd19426549f9267c88b0cb8bd ""
  "/usr/share/texlive/texmf-dist/fonts/tfm/public/mathpazo/zplmr7v.tfm" 1480098713 1012 955c4ca523d7827d33db91a33412b048 ""
  "/usr/share/texlive/texmf-dist/fonts/tfm/public/mathpazo/zplmr7y.tfm" 1480098713 1316 b4037e9c09961a72f8476628774e1ec1 ""
  "/usr/share/texlive/texmf-dist/fonts/type1/public/amsfonts/cm/cmmi10.pfb" 1480098733 36299 5f9df58c2139e7edcf37c8fca4bd384d ""
  "/usr/share/texlive/texmf-dist/fonts/type1/urw/palatino/uplb8a.pfb" 1480098746 52406 dad2f72863a03727d5f536c64a69c452 ""
  "/usr/share/texlive/texmf-dist/fonts/type1/urw/palatino/uplr8a.pfb" 1480098746 52665 661b1e6b26edb5f50dd491f8a701cb57 ""
  "/usr/share/texlive/texmf-dist/fonts/type1/urw/palatino/uplri8a.pfb" 1480098746 50022 90249cba7e3e4e9845f80328d6f9bd13 ""
  "/usr/share/texlive/texmf-dist/fonts/vf/adobe/palatino/pplb7t.vf" 1480098757 1380 798ef26de8f0a21f37c9b1147f4fe5d8 ""
  "/usr/share/texlive/texmf-dist/fonts/vf/adobe/palatino/pplb8t.vf" 1480098757 2316 c3899bd8afb459a9a5a9a546bf3029a2 ""
  "/usr/share/texlive/texmf-dist/fonts/vf/adobe/palatino/pplr8t.vf" 1480098757 2324 a163806de13ddf37313d2ee968aa0a98 ""
  "/usr/share/texlive/texmf-dist/fonts/vf/adobe/palatino/pplri8t.vf" 1480098757 2308 5bc0a90b83a3fd7d37d34ef3b64d7e8a ""
  "/usr/share/texlive/texmf-dist/fonts/vf/public/mathpazo/zplmb7y.vf" 1480098768 1372 cf036438107a584126f60dd78cfc0118 ""
  "/usr/share/texlive/texmf-dist/fonts/vf/public/mathpazo/zplmr7m.vf" 1480098768 1812 de7624743c8bafe2ce204bec2f72ce7e ""
  "/usr/share/texlive/texmf-dist/tex/context/base/mkii/supp-pdf.mkii" 1480098806 71627 94eb9990bed73c364d7f53f960cc8c5b ""
  "/usr/share/texlive/texmf-dist/tex/generic/ifxetex/ifxetex.sty" 1480098815 1458 43ab4710dc82f3edeabecd0d099626b2 ""
  "/usr/share/texlive/texmf-dist/tex/generic/oberdiek/etexcmds.sty" 1480098815 7612 729a8cc22a1ee0029997c7f74717ae05 ""
  "/usr/share/texlive/texmf-dist/tex/generic/oberdiek/gettitlestring.sty" 1480098815 8237 3b62ef1f7e2c23a328c814b3893bc11f ""
  "/usr/share/texlive/texmf-dist/tex/generic/oberdiek/hobsub-generic.sty" 1517006633 185082 6c11d4e30ed78e2a12957b7e77030856 ""
  "/usr/share/texlive/texmf-dist/tex/generic/oberdiek/hobsub-hyperref.sty" 1480098815 70864 bcd5b216757bd619ae692a151d90085d ""
  "/usr/share/texlive/texmf-dist/tex/generic/oberdiek/ifluatex.sty" 1480098815 7324 2310d1247db0114eb4726807c8837a0e ""
  "/usr/share/texlive/texmf-dist/tex/generic/oberdiek/ifpdf.sty" 1490564930 1251 d170e11a3246c3392bc7f59595af42cb ""
  "/usr/share/texlive/texmf-dist/tex/generic/oberdiek/infwarerr.sty" 1480098815 8253 473e0e41f9adadb1977e8631b8f72ea6 ""
  "/usr/share/texlive/texmf-dist/tex/generic/oberdiek/kvdefinekeys.sty" 1480098815 5152 b67a3a964ad9851e095110c854a1d461 ""
  "/usr/share/texlive/texmf-dist/tex/generic/oberdiek/kvsetkeys.sty" 1480098815 14040 ac8866aac45982ac84021584b0abb252 ""
  "/usr/share/texlive/texmf-dist/tex/generic/oberdiek/ltxcmds.sty" 1480098815 18425 5b3c0c59d76fac78978b5558e83c1f36 ""
  "/usr/share/texlive/texmf-dist/tex/generic/oberdiek/pdftexcmds.sty" 1517006633 20151 787afc7acba22d228640bdc06ce1177c ""
  "/usr/share/texlive/texmf-dist/tex/generic/pgf/basiclayer/pgfcore.code.tex" 1480098816 1006 b103be0bfc8c1682ff1fa9760697a329 ""
  "/usr/share/texlive/texmf-dist/tex/generic/pgf/basiclayer/pgfcorearrows.code.tex" 1480098816 43226 167a99346bfe2676e3efcdde2d81fe45 ""
  "/usr/share/texlive/texmf-dist/tex/generic/pgf/basiclayer/pgfcoreexternal.code.tex" 1480098816 19302 4f089dc590e71f7331e6d5b5ea85273b ""
  "/usr/share/texlive/texmf-dist/tex/generic/pgf/basiclayer/pgfcoregraphicstate.code.tex" 1480098816 6068 edae1e768a7d8d8f0f00e953d2b0153e ""
  "/usr/share/texlive/texmf-dist/tex/generic/pgf/basiclayer/pgfcoreimage.code.tex" 1480098816 7041 a891ad72049e17c4e366c40ca37b0ccb ""
  "/usr/share/texlive/texmf-dist/tex/generic/pgf/basiclayer/pgfcorelayers.code.tex" 1480098816 4625 40c07e9f6f2f7c674704b3f2055560ce ""
  "/usr/share/texlive/texmf-dist/tex/generic/pgf/basiclayer/pgfcoreobjects.code.tex" 1480098816 2631 7eefa6cdbefd8d4e2bad7262cf1094cd ""
  "/usr/share/texlive/texmf-dist/tex/generic/pgf/basiclayer/pgfcorepathconstruct.code.tex" 1480098816 43477 81143b33d9ebafdeead07ede13372427 ""
  "/usr/share/texlive/texmf-dist/tex/generic/pgf/basiclayer/pgfcorepathprocessing.code.tex" 1480098816 17436 8d99d4113be311daf23deff86991ee7d ""
  "/usr/share/texlive/texmf-dist/tex/generic/pgf/basiclayer/pgfcorepathusage.code.tex" 1480098816 20772 c57e34db4aa7b1da013169d04b743eac ""
  "/usr/share/texlive/texmf-dist/tex/generic/pgf/basiclayer/pgfcorepatterns.code.tex" 1480098816 9641 711f0edc22c180a5caf168b6e8970057 ""
  "/usr/share/texlive/texmf-dist/tex/generic/pgf/basiclayer/pgfcorepoints.code.tex" 1480098816 34516 658a71478d21df554bce9d9cd436203a ""
  "/usr/share/texlive/texmf-dist/tex/generic/pgf/basiclayer/pgfcorequick.code.tex" 1480098816 3052 e5672c657232fd63b0a9853b0746297c ""
  "/usr/share/texlive/texmf-dist/tex/generic/pgf/basiclayer/pgfcorescopes.code.tex" 1480098816 16669 4ec6e40088fc6de6334b443fe2dc59f0 ""
  "/usr/share/texlive/texmf-dist/tex/generic/pgf/basiclayer/pgfcoreshade.code.tex" 1480098816 21541 4cd19f8ff7dd74d5aa7d803a6397af84 ""
  "/usr/share/texlive/texmf-dist/tex/generic/pgf/basiclayer/pgfcoretransformations.code.tex" 1480098816 19998 d77fef95c7369827753d17fd11be19c4 ""
  "/usr/share/texlive/texmf-dist/tex/generic/pgf/basiclayer/pgfcoretransparency.code.tex" 1480098816 8943 2e2495b057f8f0035b5568394d489963 ""
  "/usr/share/texlive/texmf-dist/tex/generic/pgf/frontendlayer/tikz/libraries/tikzlibrarytopaths.code.tex" 1480098816 11599 d694704a88e2f9007c996d3a6a4d629c ""
  "/usr/share/texlive/texmf-dist/tex/generic/pgf/frontendlayer/tikz/tikz.code.tex" 1480098816 176652 1c2926908e2b356d454795c35385d580 ""
  "/usr/share/texlive/texmf-dist/tex/generic/pgf/libraries/pgflibraryplothandlers.code.tex" 1480098816 32969 dbcfd5a7de6a0f7255c333ef60287d59 ""
  "/usr/share/texlive/texmf-dist/tex/generic/pgf/math/pgfmath.code.tex" 1480098816 454 9e9e7c99f4da4f41698be21eaef4938e ""
  "/usr/share/texlive/texmf-dist/tex/generic/pgf/math/pgfmathcalc.code.tex" 1480098816 13416 940ea6971d7a65dc440d3479939c66ae ""
  "/usr/share/texlive/texmf-dist/tex/generic/pgf/math/pgfmathfloat.code.tex" 1480098816 94097 62ac62cda46eb715560dc27f9ed6e8b1 ""
  "/usr/share/texlive/texmf-dist/tex/generic/pgf/math/pgfmathfunctions.base.code.tex" 1480098816 9375 5adc70f722abd29fc250d59e0694b548 ""
  "/usr/share/texlive/texmf-dist/tex/generic/pgf/math/pgfmathfunctions.basic.code.tex" 1480098816 22069 7c21c42b15718ce922f36235be360490 ""
  "/usr/share/texlive/texmf-dist/tex/generic/pgf/math/pgfmathfunctions.code.tex" 1480098816 8210 a7be5b52ef3d2c087b7dc3d52898b67e ""
  "/usr/share/texlive/texmf-dist/tex/generic/pgf/math/pgfmathfunctions.comparison.code.tex" 1480098816 3534 c7f28fbac13616513e513efe93b8569b ""
  "/usr/share/texlive/texmf-dist/tex/generic/pgf/math/pgfmathfunctions.integerarithmetics.code.tex" 1480098816 3167 7c9394e79aac27db96a92f9b2792b858 ""
  "/usr/share/texlive/texmf-dist/tex/generic/pgf/math/pgfmathfunctions.misc.code.tex" 1480098816 9289 261407875b9dbb0194691c3eb893610f ""
  "/usr/share/texlive/texmf-dist/tex/generic/pgf/math/pgfmathfunctions.random.code.tex" 1480098816 7078 946ddf4a7e57219b6afdbad98eb6731b ""
  "/usr/share/texlive/texmf-dist/tex/generic/pgf/math/pgfmathfunctions.round.code.tex" 1480098816 2688 139c6abc86761a6190c2f4bef5d752be ""
  "/usr/share/texlive/texmf-dist/tex/generic/pgf/math/pgfmathfunctions.trigonometric.code.tex" 1480098816 92284 dcf023dbaa84e6c50e11c2f79fe8cfa6 ""
  "/usr/share/texlive/texmf-dist/tex/generic/pgf/math/pgfmathparser.code.tex" 1480098816 35430 046e15fbb65e74d8f0e7945f99741fdb ""
  "/usr/share/texlive/texmf-dist/tex/generic/pgf/math/pgfmathutil.code.tex" 1480098816 7099 f44d505bae6c7c2b933cdd63441db4b9 ""
  "/usr/share/texlive/texmf-dist/tex/generic/pgf/modules/pgfmodulematrix.code.tex" 1480098816 20934 2328bd2e04520e1ab077ac4ee13b8935 ""
  "/usr/share/texlive/texmf-dist/tex/generic/pgf/modules/pgfmoduleplot.code.tex" 1480098816 16203 83cbe1220e389eeee283a6168f9a567b ""
  "/usr/share/texlive/texmf-dist/tex/generic/pgf/modules/pgfmoduleshapes.code.tex" 1480098816 42906 d54376d96df1a2ae2d33fb722236d8e9 ""
  "/usr/share/texlive/texmf-dist/tex/generic/pgf/systemlayer/pgf.cfg" 1480098816 978 15af626ebd3d4d790aac19170dac04f2 ""
  "/usr/share/texlive/texmf-dist/tex/generic/pgf/systemlayer/pgfsys-common-pdf.def" 1480098816 5437 d91f93ed61ecdc57e119849b2d784a0b ""
  "/usr/share/texlive/texmf-dist/tex/generic/pgf/systemlayer/pgfsys-pdftex.def" 1480098816 13507 809d848d9262638e1b1705a68a73c566 ""
  "/usr/share/texlive/texmf-dist/tex/generic/pgf/systemlayer/pgfsys.code.tex" 1480098816 35113 2ccc50c1c9573e4bac9230d030f9c67c ""
  "/usr/share/texlive/texmf-dist/tex/generic/pgf/systemlayer/pgfsysprotocol.code.tex" 1480098816 1983 b5994ebbcee17f1ba3d29bb1bd696fcf ""
  "/usr/share/texlive/texmf-dist/tex/generic/pgf/systemlayer/pgfsyssoftpath.code.tex" 1480098816 7881 d459d6057e13d10ce7a227ae44b7295e ""
  "/usr/share/texlive/texmf-dist/tex/generic/pgf/utilities/pgffor.code.tex" 1480098816 22211 d696ef78c12269178882d218b2cf191d ""
  "/usr/share/texlive/texmf-dist/tex/generic/pgf/utilities/pgfkeys.code.tex" 1480098816 36194 e194ef4e0b396b531a3891feb4b1cc22 ""
  "/usr/share/texlive/texmf-dist/tex/generic/pgf/utilities/pgfkeysfiltered.code.tex" 1480098816 33377 af391d6ad1bfcbe2278e191f48e43ba8 ""
  "/usr/share/texlive/texmf-dist/tex/generic/pgf/utilities/pgfrcs.code.tex" 1480098816 2536 a3b0529d815a2759ba157b56610a6377 ""
  "/usr/share/texlive/texmf-dist/tex/generic/pgf/utilities/pgfutil-common-lists.tex" 1480098816 6833 114eda2cf1d348e0e7e477a1a4dc1941 ""
  "/usr/share/texlive/texmf-dist/tex/generic/pgf/utilities/pgfutil-common.tex" 1480098816 16501 ab0135765e27b6b8dae047831fe84818 ""
  "/usr/share/texlive/texmf-dist/tex/generic/pgf/utilities/pgfutil-latex.def" 1480098816 5544 294baac9629ba59f675b1f2027ad7136 ""
  "/usr/share/texlive/texmf-dist/tex/latex/amscls/amsthm.sty" 1513722769 12604 3dec726c041422879dc3268237f09026 ""
  "/usr/share/texlive/texmf-dist/tex/latex/amsmath/amsbsy.sty" 1480098820 2210 5c54ab129b848a5071554186d0168766 ""
  "/usr/share/texlive/texmf-dist/tex/latex/amsmath/amsgen.sty" 1480098820 4160 c115536cf8d4ff25aa8c1c9bc4ecb79a ""
  "/usr/share/texlive/texmf-dist/tex/latex/amsmath/amsmath.sty" 1504905757 84352 897a476d96a0681047a5b0f91178a3d2 ""
  "/usr/share/texlive/texmf-dist/tex/latex/amsmath/amsopn.sty" 1480098820 4115 318a66090112f3aa3f415aeb6fe8540f ""
  "/usr/share/texlive/texmf-dist/tex/latex/amsmath/amstext.sty" 1480098820 2431 fe3078ec12fc30287f568596f8e0b948 ""
  "/usr/share/texlive/texmf-dist/tex/latex/base/article.cls" 1480098821 19821 310da678527a7dfe2a02c88af38079b7 ""
  "/usr/share/texlive/texmf-dist/tex/latex/base/fontenc.sty" 1492297155 4571 13977df0eda144b93597fc709035ad1f ""
  "/usr/share/texlive/texmf-dist/tex/latex/base/ifthen.sty" 1480098821 5159 a08c9bbd48fc492f15b22e458bef961f ""
  "/usr/share/texlive/texmf-dist/tex/latex/base/inputenc.sty" 1480098821 4732 d63eda807ac82cca2ca8488efd31a966 ""
  "/usr/share/texlive/texmf-dist/tex/latex/base/omsenc.dfu" 1487721667 2004 ac51aeac484f08c01026120d62677eca ""
  "/usr/share/texlive/texmf-dist/tex/latex/base/ot1enc.dfu" 1487721667 3181 1cb3e9ad01f4a01127b2ffd821bfeec7 ""
  "/usr/share/texlive/texmf-dist/tex/latex/base/size10.clo" 1480098821 8292 e897c12e1e886ce77fe26afc5d470886 ""
  "/usr/share/texlive/texmf-dist/tex/latex/base/t1enc.def" 1492297155 10006 a90ba4035cf778f32f424e297d92e235 ""
  "/usr/share/texlive/texmf-dist/tex/latex/base/t1enc.dfu" 1487721667 11255 9d97362866549d3d3c994b5f28d1b9b5 ""
  "/usr/share/texlive/texmf-dist/tex/latex/base/utf8.def" 1487721667 7784 325a2a09984cb5c4ff230f9867145ad3 ""
  "/usr/share/texlive/texmf-dist/tex/latex/booktabs/booktabs.sty" 1480098823 5869 94335281ffcab47f341cf07ea8220e30 ""
  "/usr/share/texlive/texmf-dist/tex/latex/caption/caption.sty" 1480098823 66233 8b81cfab95a1f8fc2f0f6c89415b087a ""
  "/usr/share/texlive/texmf-dist/tex/latex/caption/caption3.sty" 1480098823 64866 1ea74c5f2d1685881497f021b8f186b2 ""
  "/usr/share/texlive/texmf-dist/tex/latex/caption/ltcaption.sty" 1480098823 7257 dd37a106002acb997b6c947cf18f297e ""
  "/usr/share/texlive/texmf-dist/tex/latex/caption/newfloat.sty" 1480098823 24165 13229d12403224f3a2eb04f7a3ded724 ""
  "/usr/share/texlive/texmf-dist/tex/latex/colortbl/colortbl.sty" 1480098825 10607 9635c8e2bffccf182429bfdea9b665a5 ""
  "/usr/share/texlive/texmf-dist/tex/latex/enumitem/enumitem.sty" 1480098827 42666 6fa770e3485520a6a5f2ea7d259c8f8d ""
  "/usr/share/texlive/texmf-dist/tex/latex/etoolbox/etoolbox.sty" 1518389458 43862 d90315ae4a46ef887a38b4ccba021f91 ""
  "/usr/share/texlive/texmf-dist/tex/latex/fancyhdr/fancyhdr.sty" 1498861448 10663 d7fcc0dc4f35e8998b8cfeef8407d37d ""
  "/usr/share/texlive/texmf-dist/tex/latex/float/float.sty" 1480098828 6749 16d2656a1984957e674b149555f1ea1d ""
  "/usr/share/texlive/texmf-dist/tex/latex/footmisc/footmisc.sty" 1480098829 25776 d28bd6d82f168f8cb2268584b67a2a98 ""
  "/usr/share/texlive/texmf-dist/tex/latex/geometry/geometry.sty" 1480098829 40502 e003406220954b0716679d7928aedd8a ""
  "/usr/share/texlive/texmf-dist/tex/latex/graphics-cfg/color.cfg" 1480098830 1213 620bba36b25224fa9b7e1ccb4ecb76fd ""
  "/usr/share/texlive/texmf-dist/tex/latex/graphics-cfg/graphics.cfg" 1480098830 1224 978390e9c2234eab29404bc21b268d1e ""
  "/usr/share/texlive/texmf-dist/tex/latex/graphics-def/pdftex.def" 1515537368 17334 520b9b85ad8a2a48eda3f643e27a5179 ""
  "/usr/share/texlive/texmf-dist/tex/latex/graphics/graphics.sty" 1498427532 15275 7d676729b1bedd3e7f3c6717affb366c ""
  "/usr/share/texlive/texmf-dist/tex/latex/graphics/graphicx.sty" 1498427532 9066 649f2ccf62888e3d8c3e57256b70b8e1 ""
  "/usr/share/texlive/texmf-dist/tex/latex/graphics/keyval.sty" 1480098830 2594 d18d5e19aa8239cf867fa670c556d2e9 ""
  "/usr/share/texlive/texmf-dist/tex/latex/graphics/lscape.sty" 1480098830 1757 94e21888eaf2391b7bbc441045c70c12 ""
  "/usr/share/texlive/texmf-dist/tex/latex/graphics/trig.sty" 1480098830 3980 0a268fbfda01e381fa95821ab13b6aee ""
  "/usr/share/texlive/texmf-dist/tex/latex/hyperref/hpdftex.def" 1518041854 51699 9069fc983fff0db91d59a15af144ad62 ""
  "/usr/share/texlive/texmf-dist/tex/latex/hyperref/hyperref.sty" 1518041854 234088 2c849389d62d41c593d9f5176c4116ab ""
  "/usr/share/texlive/texmf-dist/tex/latex/hyperref/nameref.sty" 1480098831 12949 81e4e808884a8f0e276b69410e234656 ""
  "/usr/share/texlive/texmf-dist/tex/latex/hyperref/pd1enc.def" 1518041854 14098 4e70bf396c7c265bd8b0e5cab3fd3d4d ""
  "/usr/share/texlive/texmf-dist/tex/latex/hyperref/puenc.def" 1518041854 122411 10b605a58a28bbe5d61db37da4a85beb ""
  "/usr/share/texlive/texmf-dist/tex/latex/hyphenat/hyphenat.sty" 1480098831 5798 0437b031e663035b68539cf7ac7c8eeb ""
  "/usr/share/texlive/texmf-dist/tex/latex/lastpage/lastpage.sty" 1480098832 9922 eb7d00b99f0f5207f71a5cdcbafceac1 ""
  "/usr/share/texlive/texmf-dist/tex/latex/latexconfig/epstopdf-sys.cfg" 1480098833 678 4792914a8f45be57bb98413425e4c7af ""
  "/usr/share/texlive/texmf-dist/tex/latex/latexconfig/hyperref.cfg" 1480098833 235 6031e5765137be07eed51a510b2b8fb7 ""
  "/usr/share/texlive/texmf-dist/tex/latex/lineno/lineno.sty" 1480098833 151738 8cd767481920f0eb785302dacfc87057 ""
  "/usr/share/texlive/texmf-dist/tex/latex/microtype/microtype-pdftex.def" 1516054892 48846 b8c9ed2ca71a7e344e0f79f738d33d61 ""
  "/usr/share/texlive/texmf-dist/tex/latex/microtype/microtype.cfg" 1516054892 24263 58b62b9b15af10c2a301a884405289a4 ""
  "/usr/share/texlive/texmf-dist/tex/latex/microtype/microtype.sty" 1516054892 71031 8c1efead07338247d562f79303165b66 ""
  "/usr/share/texlive/texmf-dist/tex/latex/microtype/mt-msb.cfg" 1516054892 5558 dabcbec7f6275abd8697b8330d706a08 ""
  "/usr/share/texlive/texmf-dist/tex/latex/microtype/mt-ppl.cfg" 1516054892 6338 386e877f0677973bec9f202c717f342a ""
  "/usr/share/texlive/texmf-dist/tex/latex/ms/everyshi.sty" 1480098835 3878 6aa7c08ff2621006e0603349e40a30a8 ""
  "/usr/share/texlive/texmf-dist/tex/latex/multirow/multirow.sty" 1480201744 5015 cd8d25106b58dfc16af57528a07d0bc9 ""
  "/usr/share/texlive/texmf-dist/tex/latex/natbib/natbib.sty" 1520210507 45458 f1c6cb3edd91174e966cbbaf88993bcf ""
  "/usr/share/texlive/texmf-dist/tex/latex/oberdiek/auxhook.sty" 1480098836 3834 4363110eb0ef1eb2b71c8fcbcdb6c357 ""
  "/usr/share/texlive/texmf-dist/tex/latex/oberdiek/epstopdf-base.sty" 1480098836 12095 5337833c991d80788a43d3ce26bd1c46 ""
  "/usr/share/texlive/texmf-dist/tex/latex/oberdiek/epstopdf.sty" 1480098836 4167 fc50b4e5b185008bb9308b1ea4ce64d4 ""
  "/usr/share/texlive/texmf-dist/tex/latex/oberdiek/grfext.sty" 1480098836 7075 2fe3d848bba95f139de11ded085e74aa ""
  "/usr/share/texlive/texmf-dist/tex/latex/oberdiek/kvoptions.sty" 1480098836 22417 1d9df1eb66848aa31b18a593099cf45c ""
  "/usr/share/texlive/texmf-dist/tex/latex/oberdiek/pdflscape.sty" 1480098836 6688 c84de1eae6cda82865a6d3d09e339ec9 ""
  "/usr/share/texlive/texmf-dist/tex/latex/oberdiek/rerunfilecheck.sty" 1480098836 9581 023642318cef9f4677efe364de1e2a27 ""
  "/usr/share/texlive/texmf-dist/tex/latex/pgf/basiclayer/pgf.sty" 1480098837 1197 8a80cdde14696a9198f1793a55dcf332 ""
  "/usr/share/texlive/texmf-dist/tex/latex/pgf/basiclayer/pgfcore.sty" 1480098837 410 5bf12ea7330e5f12c445332a4fe9a263 ""
  "/usr/share/texlive/texmf-dist/tex/latex/pgf/compatibility/pgfcomp-version-0-65.sty" 1480098837 21115 facf03b7dbe5ea2f5f1dce1ac84b5d05 ""
  "/usr/share/texlive/texmf-dist/tex/latex/pgf/compatibility/pgfcomp-version-1-18.sty" 1480098837 1091 d9163d29def82ee90370c8a63667742c ""
  "/usr/share/texlive/texmf-dist/tex/latex/pgf/frontendlayer/tikz.sty" 1480098837 339 592cf35cba3d400082b8a9a5d0199d70 ""
  "/usr/share/texlive/texmf-dist/tex/latex/pgf/math/pgfmath.sty" 1480098837 306 0796eafca5e159e6ec2167a6d22d81b1 ""
  "/usr/share/texlive/texmf-dist/tex/latex/pgf/systemlayer/pgfsys.sty" 1480098837 443 0b2e781830192df35c0fd357cf13e26e ""
  "/usr/share/texlive/texmf-dist/tex/latex/pgf/utilities/pgffor.sty" 1480098837 348 8927fde343487e003b01a4c2ca34073b ""
  "/usr/share/texlive/texmf-dist/tex/latex/pgf/utilities/pgfkeys.sty" 1480098837 274 4cad6e665cc93ac2ac979039a94fa1e1 ""
  "/usr/share/texlive/texmf-dist/tex/latex/pgf/utilities/pgfrcs.sty" 1480098837 325 2bcd023400636339210573e2b3ee298b ""
  "/usr/share/texlive/texmf-dist/tex/latex/psnfss/mathpazo.sty" 1480098837 8977 7001b1ab94674ce4a6004aef2826ec90 ""
  "/usr/share/texlive/texmf-dist/tex/latex/psnfss/omlzplm.fd" 1480098837 638 2349dd185efcefd0c3380a2601df0cee ""
  "/usr/share/texlive/texmf-dist/tex/latex/psnfss/omszplm.fd" 1480098837 455 c09241d92b40b1b84eb2bb5776606aea ""
  "/usr/share/texlive/texmf-dist/tex/latex/psnfss/omxzplm.fd" 1480098837 322 fb88cb3e5f25cf1596ba8826c4210e0e ""
  "/usr/share/texlive/texmf-dist/tex/latex/psnfss/ot1ppl.fd" 1480098837 961 06b773644d960aac68add40fcb596208 ""
  "/usr/share/texlive/texmf-dist/tex/latex/psnfss/ot1zplm.fd" 1480098837 436 5e7baa1a259bab50a2bdffad6426f38c ""
  "/usr/share/texlive/texmf-dist/tex/latex/psnfss/t1ppl.fd" 1480098837 774 5747d3f33ec2f7c4881c94e931a130b1 ""
  "/usr/share/texlive/texmf-dist/tex/latex/setspace/setspace.sty" 1480098838 22913 a27d7908fc6f0385466454a966a316eb ""
  "/usr/share/texlive/texmf-dist/tex/latex/soul/soul.sty" 1480098839 23636 c37eef0334dd2011d112d2040c11328f ""
  "/usr/share/texlive/texmf-dist/tex/latex/tabto-ltx/tabto.sty" 1480098840 7427 69ff8bbb5117c468ee0daad39cba1399 ""
  "/usr/share/texlive/texmf-dist/tex/latex/threeparttable/threeparttable.sty" 1480098840 13506 a4e71a27db1a69b6fabada5beebf0844 ""
  "/usr/share/texlive/texmf-dist/tex/latex/titlesec/block.tss" 1480098841 1410 f5fabf556740993e1391ddd9561033c8 ""
  "/usr/share/texlive/texmf-dist/tex/latex/titlesec/titlesec.sty" 1480098841 37387 afa86533e532701faf233f3f592c61e0 ""
  "/usr/share/texlive/texmf-dist/tex/latex/tools/array.sty" 1485129666 12396 d41f82b039f900e95f351e54ae740f31 ""
  "/usr/share/texlive/texmf-dist/tex/latex/tools/calc.sty" 1480098841 10214 d03d065f799d54f6b7e9b175f8d84279 ""
  "/usr/share/texlive/texmf-dist/tex/latex/tools/indentfirst.sty" 1480098841 1617 820bc46185ca5aeeda2ecc6c21866b18 ""
  "/usr/share/texlive/texmf-dist/tex/latex/tools/longtable.sty" 1480098841 12083 80916157594a8e4354985aaefae4f367 ""
  "/usr/share/texlive/texmf-dist/tex/latex/totcount/totcount.sty" 1480098841 5857 486f8b9b567dcfc1437aed4344eff39b ""
  "/usr/share/texlive/texmf-dist/tex/latex/url/url.sty" 1480098842 12796 8edb7d69a20b857904dd0ea757c14ec9 ""
  "/usr/share/texlive/texmf-dist/tex/latex/xcolor/xcolor.sty" 1480098843 55589 34128738f682d033422ca125f82e5d62 ""
  "/usr/share/texlive/texmf-dist/web2c/texmf.cnf" 1520210507 32485 c64754543d8ac501bea6e75e209ea521 ""
  "/usr/share/texmf/web2c/texmf.cnf" 1520210507 32485 c64754543d8ac501bea6e75e209ea521 ""
  "/var/lib/texmf/fonts/map/pdftex/updmap/pdftex.map" 1566198599 2359383 9ab63e128d9bc6a2c579a1b3056af542 ""
  "/var/lib/texmf/web2c/pdftex/pdflatex.fmt" 1550011268 724918 e246b2b84ef95887f71a23d4138f060c ""
  "Definitions/journalnames.tex" 1574164824 39693 62f8353f13a99b125411efd535d775bc ""
  "Definitions/mdpi.cls" 1577373266 36089 0d403f6686db9367bdf92a069396f85b ""
  "figures/16S1_mothur_silva_Zymo_Mock.png" 1574164824 71521 755393788abfd15005239d8891539aa2 ""
  "figures/16S1_ncbi_16s_Zymo_Mock.png" 1574164824 72965 581b9518e266537af334ba2bab3b00de ""
  "figures/16S2_mothur_silva_Zymo_Mock.png" 1574164824 68534 7b773e09d4c140d558639020496cf16c ""
  "figures/16S2_ncbi_16s_Zymo_Mock.png" 1574164824 71453 6017708ec16bd62c73473a573e366116 ""
  "figures/16S3_mothur_silva_Zymo_Mock.png" 1574164824 71765 ee737204f88ac5480c90822128544bcc ""
  "figures/16S3_ncbi_16s_Zymo_Mock.png" 1574164824 73616 37baaaffcec056990bf85584dac7daed ""
  "figures/16S4_mothur_silva_Zymo_Mock.png" 1574164824 66581 09dfc8ff380f6ec5d61b89e4d8a05eae ""
  "figures/16S4_ncbi_16s_Zymo_Mock.png" 1574164824 71124 72014a452edc1d41548d715eb8e86aa3 ""
  "figures/16S5_mothur_silva_Zymo_Mock.png" 1574164824 66236 f5829330228924254653df03a602f911 ""
  "figures/16S5_ncbi_16s_Zymo_Mock.png" 1574164824 66504 0c536dadadb3499b127f0cb463841af4 ""
  "figures/16S6_mothur_silva_Zymo_Mock.png" 1574164824 72119 8084819a91dbf26c44fd486d754c485f ""
  "figures/16S6_ncbi_16s_Zymo_Mock.png" 1574164824 72558 f3c67536ccf5e6d3c4c54a744779bfe0 ""
  "figures/16S7_mothur_silva_Zymo_Mock.png" 1574164824 67953 967acf0f34ec732872c1bbf836ef2c57 ""
  "figures/16S7_ncbi_16s_Zymo_Mock.png" 1574164824 71034 a21f38bdf2c903446dfec68c9db4ff6f ""
  "figures/16S8_mothur_silva_Zymo_Mock.png" 1574164824 67766 8f96ec346610996d540b73254dd48658 ""
  "figures/16S8_ncbi_16s_Zymo_Mock.png" 1574164824 69542 9452962fd21f780543850a7f68095f8f ""
  "figures/Zymo_Mock_Bacillus_mothur_silva.png" 1574164824 40207 9ec8aae3e8639e1705cfe683449043fe ""
  "figures/Zymo_Mock_Bacillus_ncbi_16s.png" 1574164824 40809 993228aeac4ee637eb772ef3fc1851bb ""
  "figures/Zymo_Mock_Enterococcus_mothur_silva.png" 1574164824 38340 43ae76c8cd1317b3dba12a668ce2eb1c ""
  "figures/Zymo_Mock_Enterococcus_ncbi_16s.png" 1574164824 40058 0448e0c473d84320d20c88ff9ed61dfd ""
  "figures/Zymo_Mock_Escherichia-Shigella_mothur_silva.png" 1574164824 39701 0da14f9de70e3d6c3f758bd1f32e58df ""
  "figures/Zymo_Mock_Escherichia-Shigella_ncbi_16s.png" 1574164824 40203 a192ab61165c46e066d609d146af5ad0 ""
  "figures/Zymo_Mock_Lactobacillus_mothur_silva.png" 1574164824 41521 24bd47b305b71002fef02748923f0e16 ""
  "figures/Zymo_Mock_Lactobacillus_ncbi_16s.png" 1574164824 43049 fd27d15ecb9b6e5f515a2a29552252fc ""
  "figures/Zymo_Mock_Listeria_mothur_silva.png" 1574164824 41956 5531fcfc55990b346cea6a6f0fc51f91 ""
  "figures/Zymo_Mock_Listeria_ncbi_16s.png" 1574164824 41540 ed0c62137e8a8ba03d7be11a097da371 ""
  "figures/Zymo_Mock_Pseudomonas_mothur_silva.png" 1574164824 40824 744f11aa4943f96c21de7371844dba28 ""
  "figures/Zymo_Mock_Pseudomonas_ncbi_16s.png" 1574164824 43086 77d40275042480d721ac7a4904d8edbe ""
  "figures/Zymo_Mock_Salmonella_mothur_silva.png" 1574164824 38953 b88348ceedce51eee275d630147cb28f ""
  "figures/Zymo_Mock_Salmonella_ncbi_16s.png" 1574164824 41619 d7fee1a024ea1cb919eaf6734bd66b56 ""
  "figures/Zymo_Mock_Staphylococcus_mothur_silva.png" 1574164824 41984 cec79232a218c44118283ab58eb245a5 ""
  "figures/Zymo_Mock_Staphylococcus_ncbi_16s.png" 1574164824 43914 235b3612bd0b256fe21ce4471200e637 ""
  "figures/epi2me_combined_zymo_ncbi.png" 1574164824 80901 f5aa1d3773e55d03b3fbee39c85c341e ""
  "figures/graphmap_combined_Zymo_NCBI.png" 1574164824 80804 0fd97b334b87f8e9a7102ce4619b84db ""
  "figures/graphmap_combined_Zymo_SILVA.png" 1574164824 78627 e79e920afe471e4acf6d39c322131b8d ""
  "figures/minion_overview_ncbi_family.png" 1574164824 158170 9c8606176d3b7581cf1fd19a40f98de9 ""
  "figures/minion_overview_ncbi_genus.png" 1574164824 118193 bf272b4b70eb9ff935be98d30fd51f5a ""
  "figures/minion_overview_ncbi_species.png" 1574164824 190874 2c3f2cec08af84458e47b8fe20b02c05 ""
  "figures/minion_overview_silva_family.png" 1574164824 156796 c129d27e8d8d7988da354ff80677c725 ""
  "figures/minion_overview_silva_genus.png" 1574164824 75347 657cf5f8dfddc7054d7929a0129f77ec ""
  "figures/mothur_combined_zymo_ncbi.png" 1574164824 83137 569a1abc80054795cf187ff237813779 ""
  "figures/mothur_combined_zymo_silva.png" 1574164824 80828 aa7e6f7b16cd1335549d55b1a09baa38 ""
  "ijms-659682-proofreading si.aux" 1577801734 53109 3dff190b75eecff1c1e0c590d624c912 ""
  "ijms-659682-proofreading si.bbl" 1577801729 1481 c2bc8172938cc0529019ddb4ada0d5d4 "bibtex ijms-659682-proofreading si"
  "ijms-659682-proofreading si.out" 1577801734 2541 7ea65b529ddfc79a241dca4792257303 ""
  "ijms-659682-proofreading si.tex" 1577373074 139722 6a1634981be95e034825fe4812968f7a ""
  (generated)
  "/home/rawinand/Downloads/ijms-659682-proofreading si/ijms-659682-proofreading si.pdf"
  "ijms-659682-proofreading si.pdf"
  "ijms-659682-proofreading si.aux"
  "/home/rawinand/Downloads/ijms-659682-proofreading si/ijms-659682-proofreading si.log"
  "ijms-659682-proofreading si.log"
  "ijms-659682-proofreading si.out"
